# Supplementary material for: Analysis of high-identity segmental duplications in the grapevine genome
Source: BMC Genomics. 2011 Aug 26;12:436. doi: 10.1186/1471-2164-12-436 (PMC3179966; doi:10.1186/1471-2164-12-436)
Supplement: Additional file 2 — FISH results of 100 random clones from the VVPN40024 library. The table lists the clone ID, chromosome mapping and FISH result of 100 random BAC clones from the VVPN40024 library. Mapping information on 12X grapevine genome assembly is obtained from http://urgi.versailles.inra.fr/cgi-bin/gbrowse/vitis_12x_pub/. OEA, one-end anchored. [file 1471-2164-12-436-S2.XLS]

## Sheet: Additional file 2
FISH results of 100 random clones from the VVPN40024 library.
	Clone ID	Mapping	FISH result
1	153A1	chr19, OEA	single
2	153A4	chr12
3	153A5	chr6
4	153A8	chr15
5	153A13	chr18
6	153A14	chr17
7	153A15	chr14
8	153A16	chr6
9	153A17	chr14
10	153A19	chr9
11	153A20	chr4
12	153A22	chr11
13	153A24	chr2, OEA
14	153B1	chr18
15	153B4	chr9
16	153B6	chr18
17	153B8	chr19
18	153B12	chr12
19	153B15	chr8
20	153B16	chr1
21	153B20	chr10
22	153B22	chr4
23	153C1	chr6
24	153C2	chr1
25	153C3	chr18
26	153C11	chr11, OEA
27	153C12	chr2
28	153C15	chr4
29	153C18	chr14
30	153C20	chr18
31	153C21	chr18
32	153C22	chr10
33	153C23	unmapped
34	153C24	chr19
35	153D3	chr15
36	153D4	chr17
37	153D7	chr16
38	153D11	unmapped
39	153D13	chr19
40	153D16	chr16
41	153D18	chr8
42	153D19	chr15
43	153D24	chr7
44	153E1	chr12_random
45	153E4	unmapped
1	153A11	chr18	duplicated
2	153A21	chr7
3	153B9	chr16
4	153B13	chr14
5	153B14	unmapped
6	153C4	chr15
7	153C5	chr5
8	153C8	chr5
9	153C9	chr7
10	153C16	chr7
11	153D1	chr19
12	153D6	chr4
13	153D8	chr6, OEA
14	153D9	chr13
15	153D10	chr1
16	153D14	chr5
17	153D15	chr5
18	153D17	chr5, OEA
19	153D20	chr8
20	153D21	chr10
21	153E2	unmapped
1	153B2	unmapped	tandem-duplicated
2	153B7	unmapped
3	153C7	unmapped
4	153C14	unmapped
5	153E3	unmapped
1	153A2	chr3_random	undefined
2	153A7	chr4
3	153A12	chr1
4	153A18	chr12
5	153A23	chrUn, OEA
6	153B11	chr3
7	153B18	chr10
8	153B19	chr15
9	153B23	chr12
10	153C10	chr17
11	153C13	chr7
12	153C17	chr3, OEA
13	153C19	chr12
14	153D2	chr15
15	153D12	chr14
16	153D23	chr4
1	153A3	unmapped	no result
2	153A6	unmapped
3	153A9	unmapped
4	153A10	unmapped
5	153B3	chr19
6	153B5	unmapped
7	153B10	unmapped
8	153B17	unmapped
9	153B21	unmapped
10	153B24	chr17, OEA
11	153C6	unmapped
12	153D5	unmapped
13	153D22	unmapped
