# Supplementary material for: Analysis of high-identity segmental duplications in the grapevine genome
Source: BMC Genomics. 2011 Aug 26;12:436. doi: 10.1186/1471-2164-12-436 (PMC3179966; doi:10.1186/1471-2164-12-436)
Supplement: Additional file 3 — Identity percentages between end sequences of the tandem-duplicated BACs. Identity percentages between end sequences of the five BAC clones from plate 153 showing the 4-cluster pattern in FISH experiments. [file 1471-2164-12-436-S3.XLS]

## Sheet: Additional file 3
Identity percentages between end sequences of the tandem-duplicated BACs.
	153B02FM1	153B02RM1	153B07FM1	153B07RM1	153C07FM1	153C07RM1	153C14FM1	153C14RM1	153E03FM1	153E03RM1
153B02FM1	–	77.22	74.07	95.55	49.45	73.16	95.33	73.35	76.92	95.56
153B02RM1	77.22	–	89.1	69.54	49.04	86.96	76.95	84.94	83.19	68.43
153B07FM1	74.07	89.1	–	69.04	52.29	94.69	74.36	95.51	98.7	68.71
153B07RM1	95.55	69.54	69.04	–	53.37	67.01	97.78	65.95	73.7	98.94
153C07FM1	49.45	49.04	52.29	53.37	–	50.77	53.14	49.18	51.31	53.01
153C07RM1	73.16	86.96	94.69	67.01	50.77	–	72.66	92.77	94.04	67.19
153C14FM1	95.33	76.95	74.36	97.78	53.14	72.66	–	73.21	76.83	97.79
153C14RM1	73.35	84.94	95.51	65.95	49.18	92.77	73.21	–	96.62	65.41
153E03FM1	76.92	83.19	98.7	73.7	51.31	94.04	76.83	96.62	–	73.3
153E03RM1	95.56	68.43	68.71	98.94	53.01	67.19	97.79	65.41	73.3	–
