# Supplementary material for: Analysis of high-identity segmental duplications in the grapevine genome
Source: BMC Genomics. 2011 Aug 26;12:436. doi: 10.1186/1471-2164-12-436 (PMC3179966; doi:10.1186/1471-2164-12-436)
Supplement: Additional file 5 — Comparison of three repeat masking settings. The table shows the percentages of WSSD-negative (green), borderline (gray) and positive (red) 5 kub windows among all windows in the grapevine genome and in five subgroups, defined by the percentage of masked sequence in the window. The percentages are given for the three repeat masking settings "div10_low", "nodiv_low" and "nodiv_N". [file 1471-2164-12-436-S5.XLS]

## Sheet: Additional file 5
Comparison of three repeat masking settings.
% of masked sequence		div10_low		nodiv_low		nodiv_N
		# windows	percentage	# windows	percentage	# windows	percentage
0-100% (all)	tot	322481	1	272307	1	272307	1
	green	231430	0.717655	201812	0.741119	214666	0.788323
	gray	10445	0.0323895	8305	0.0304987	8307	0.030506
	red	80606	0.249956	62190	0.228382	49334	0.181171
<20%	tot	252173	0.781978	155171	0.569838	155171	0.569838
	green	190460	0.755275	125870	0.81117	127708	0.823015
	gray	7360	0.0291863	3915	0.0252302	4444	0.0286394
	red	54353	0.215539	25386	0.1636	23019	0.148346
20-40%	tot	47234	0.146471	69557	0.255436	69557	0.255436
	green	29466	0.62383	48869	0.702575	54178	0.778901
	gray	1919	0.0406275	2366	0.0340153	2069	0.0297454
	red	15849	0.335542	18322	0.26341	13310	0.191354
40-60%	tot	15621	0.0484401	33379	0.122579	33379	0.122579
	green	7692	0.492414	19336	0.579286	23084	0.691573
	gray	747	0.0478202	1381	0.0413733	1245	0.0372989
	red	7182	0.459766	12662	0.37934	9050	0.271129
60-80%	tot	6734	0.0208819	13219	0.0485445	13219	0.0485445
	green	3436	0.510247	7255	0.548831	9031	0.683183
	gray	382	0.0567271	593	0.0448597	512	0.0387321
	red	2916	0.433026	5371	0.406309	3676	0.278085
>80%	tot	719	0.00222959	981	0.00360255	981	0.00360255
	green	376	0.522949	482	0.491335	665	0.67788
	gray	37	0.0514604	50	0.0509684	37	0.0377166
	red	306	0.425591	449	0.457696	279	0.284404
