# Supplementary material for: Analysis of high-identity segmental duplications in the grapevine genome
Source: BMC Genomics. 2011 Aug 26;12:436. doi: 10.1186/1471-2164-12-436 (PMC3179966; doi:10.1186/1471-2164-12-436)
Supplement: Additional file 7 — Segmental duplication data of single, undefined and duplicated clones. The table lists the number and percentage of clones containing segmental duplications, and the average and standard deviation values of gap number, for single, undefined and duplicated clones designated according to FISH results. [file 1471-2164-12-436-S7.XLS]

## Sheet: Additional file 7
Segmental duplication data of single, undefined and duplicated clones.
	Single	Undefined	Duplicated
Clones containing segmental duplications	8/39	8/13	12/17
Percentage of clones containing segmental duplications	0.205128	0.615385	0.705882
avg of gap number	1.26	2	2.41
sd of gap number	1.31	1.87	2.12
