# Supplementary material for: Analysis of high-identity segmental duplications in the grapevine genome
Source: BMC Genomics. 2011 Aug 26;12:436. doi: 10.1186/1471-2164-12-436 (PMC3179966; doi:10.1186/1471-2164-12-436)
Supplement: Additional file 9 — Duplicated intervals identified in the Vitis vinifera PN40024 genome. The table lists all the duplicated intervals identified in the Vitis vinifera PN40024 genome and reports their chromosome position, size and average WSSD coverage. [file 1471-2164-12-436-S9.XLS]

## Sheet: Additional file 9
Duplicated intervals identified in the Vitis vinifera PN40024 genome.
chromosome	start	end	size	average WSSD coverage
chr1_random	257872	289062	31191	1697.75
chr1_random	364221	469426	105206	1318.8
chr1	250098	262205	12108	202.625
chr1	524532	543636	19105	307.4
chr1	900908	922355	21448	251
chr1	1196099	1214793	18695	531.308
chr1	1865733	1879822	14090	244.778
chr1	2404468	2425091	20624	2032.45
chr1	2454783	2470297	15515	1019
chr1	2701677	2721117	19441	1060.82
chr1	2726171	2743488	17318	1446.88
chr1	2793406	2817617	24212	252
chr1	2857923	2883273	25351	791
chr1	3344113	3368853	24741	153.818
chr1	3547202	3560509	13308	406.5
chr1	3732121	3747698	15578	522.111
chr1	3925296	3941185	15890	367.333
chr1	4037681	4056177	18497	1927
chr1	4259622	4285406	25785	161.842
chr1	4295637	4313645	18009	308.222
chr1	5140386	5164403	24018	2458
chr1	5657251	5687647	30397	232.824
chr1	5864701	5882061	17361	1129.86
chr1	5957614	5976025	18412	358.125
chr1	6302958	6320427	17470	2073.12
chr1	6353800	6379084	25285	2156.5
chr1	7011435	7060022	48588	577.417
chr1	7598324	7617762	19439	550.25
chr1	7660424	7680569	20146	179.846
chr1	7742822	7760433	17612	170.417
chr1	8106309	8122036	15728	265
chr1	8122037	8165764	43728	544.556
chr1	8254834	8280781	25948	340.125
chr1	8284611	8319370	34760	420.143
chr1	8596627	8627019	30393	612.947
chr1	8689275	8706923	17649	857.444
chr1	9170478	9243115	72638	547.323
chr1	9244116	9274942	30827	1290.43
chr1	10011113	10028030	16918	179.222
chr1	10317887	10337017	19131	232.714
chr1	10611519	10624433	12915	1380.12
chr1	11032576	11112391	79816	559.586
chr1	11123323	11153025	29703	343.889
chr1	11346513	11370842	24330	1054
chr1	11418952	11451400	32449	951.375
chr1	11683942	11713352	29411	1046.38
chr1	11788788	11808732	19945	1208.33
chr1	12235254	12251796	16543	478.667
chr1	12333164	12348913	15750	2942.71
chr1	12460181	12483621	23441	947.846
chr1	12513385	12538726	25342	210.5
chr1	12580578	12607101	26524	1534.5
chr1	12825574	12861022	35449	208.4
chr1	13124879	13222402	97524	2560.42
chr1	13224719	13263488	38770	3278.88
chr1	13320657	13468131	147475	2250.38
chr1	14114707	14160707	46001	1056.38
chr1	14407332	14436557	29226	214.444
chr1	15037723	15061027	23305	218.692
chr1	15187742	15224278	36537	1360.12
chr1	15254747	15273091	18345	313.455
chr1	15347804	15369677	21874	168.909
chr1	15859819	15890872	31054	490.273
chr1	16328783	16352529	23747	309.364
chr1	16403008	16423416	20409	1118.75
chr1	16590701	16622077	31377	189.444
chr1	16746225	16769451	23227	2877.38
chr1	16849476	16883793	34318	432
chr1	16930550	16960660	30111	655.278
chr1	17128454	17146800	18347	1487.82
chr1	17466609	17489135	22527	472.667
chr1	17514511	17540958	26448	1042.5
chr1	18405713	18424030	18318	199.917
chr1	18426031	18461667	35637	685.3
chr1	18706060	18729382	23323	617.375
chr1	19263446	19295738	32293	1446
chr1	19300087	19313893	13807	262.429
chr1	19796460	19814175	17716	1893.25
chr1	20096686	20141867	45182	885.619
chr1	20144368	20219639	75272	815.125
chr1	20224420	20247256	22837	308.273
chr1	20270969	20309956	38988	1254.36
chr1	20310957	20353735	42779	183.172
chr1	20365732	20419805	54074	909.571
chr1	20423558	20447519	23962	176.5
chr1	20465085	20486284	21200	170.2
chr1	20516178	20547584	31407	239.571
chr1	20547585	20609413	61829	397.389
chr1	20760352	20782516	22165	255.417
chr1	21511918	21529147	17230	336.75
chr1	21806557	21847730	41174	1052.07
chr1	21998428	22018014	19587	191.625
chr1	22035278	22062768	27491	620.45
chr1	22161849	22187014	25166	442.722
chr1	22290692	22306016	15325	1095.43
chr1	22913134	22941460	28327	473.7
chr2	387524	426278	38755	383.722
chr2	477111	490535	13425	440.375
chr2	492598	507944	15347	824.556
chr2	916779	937870	21092	329.467
chr2	1166097	1182822	16726	525.182
chr2	1277806	1305179	27374	661
chr2	1723061	1747852	24792	189.778
chr2	1776306	1799037	22732	200.273
chr2	1980534	2000812	20279	1709.23
chr2	2509815	2527553	17739	226.714
chr2	2842260	2863323	21064	964.25
chr2	3050197	3062955	12759	310.75
chr2	3313618	3332347	18730	206.5
chr2	3423556	3447541	23986	250.636
chr2	3508334	3537547	29214	195.111
chr2	3567808	3584661	16854	992.75
chr2	3776617	3797704	21088	1162.88
chr2	3912174	3946528	34355	213.5
chr2	4284534	4303154	18621	1477.38
chr2	5328927	5350949	22023	337.7
chr2	5540518	5560268	19751	365.25
chr2	5732419	5756739	24321	1186
chr2	6126311	6153332	27022	1075.44
chr2	6161383	6181024	19642	222.222
chr2	6687173	6706194	19022	183
chr2	6867181	6913638	46458	729.952
chr2	7649316	7680985	31670	534
chr2	8031156	8075433	44278	1134.69
chr2	8349644	8369304	19661	257
chr2	8623645	8637008	13364	250.5
chr2	8807886	8846492	38607	805.833
chr2	8914401	8945268	30868	549.091
chr2	9350891	9373224	22334	1616
chr2	9391039	9405404	14366	298.75
chr2	9554797	9570086	15290	229.25
chr2	9602597	9637728	35132	165.933
chr2	9637729	9658386	20658	169
chr2	9671583	9698631	27049	170.235
chr2	9715746	9771501	55756	914.703
chr2	9771502	9799593	28092	239.5
chr2	10108117	10121098	12982	178.75
chr2	10153049	10178240	25192	194.75
chr2	10234326	10263299	28974	506
chr2	10564854	10601494	36641	322.8
chr2	11041583	11087874	46292	1355.47
chr2	11355783	11461651	105869	2987.11
chr2	11527694	11729449	201756	1471.84
chr2	11735930	11897881	161952	992.276
chr2	12304270	12318238	13969	221.429
chr2	12440556	12472898	32343	210.333
chr2	12524286	12544097	19812	353.333
chr2	12688797	12707374	18578	353
chr2	12860932	12886574	25643	353.083
chr2	12967666	12994851	27186	816.636
chr2	13155117	13182855	27739	647.8
chr2	13186106	13219536	33431	273.5
chr2	13442989	13467413	24425	1676.64
chr2	13657780	13679023	21244	648.636
chr2	13703606	13723850	20245	655.111
chr2	13740453	13772780	32328	175.769
chr2	13827183	13855662	28480	2974.67
chr2	14035030	14050057	15028	183.25
chr2	14187218	14227867	40650	754.273
chr2	14229065	14260430	31366	260.889
chr2	14358493	14375308	16816	323
chr2	14430307	14494118	63812	617
chr2	14613238	14631962	18725	242.273
chr2	14664039	14703118	39080	1085.67
chr2	14858535	14875897	17363	694.455
chr2	14994899	15015540	20642	351.417
chr2	15073664	15089331	15668	203.3
chr2	15236828	15257099	20272	1102.69
chr2	15288209	15302297	14089	289.222
chr2	15325554	15359756	34203	898.769
chr2	15369694	15394715	25022	262.455
chr2	15436860	15454995	18136	267.7
chr2	15470712	15488494	17783	178
chr2	15529866	15557118	27253	313.083
chr2	15576230	15593184	16955	322.286
chr2	15668087	15747772	79686	354.8
chr2	15808967	15827129	18163	202.375
chr2	15934283	15955702	21420	1847.08
chr2	15967610	15988337	20728	227
chr2	15989473	16008716	19244	954.385
chr2	16022227	16047968	25742	440.842
chr2	16158579	16193457	34879	232.4
chr2	16297915	16320543	22629	310.875
chr2	16340106	16366251	26146	237.111
chr2	16408655	16441948	33294	283.455
chr2	16588880	16607354	18475	613.286
chr2	16654523	16683172	28650	1057.87
chr2	16947387	16969598	22212	256.75
chr2	17017560	17029384	11825	723.667
chr2	17042775	17094384	51610	911.037
chr2	17534724	17585256	50533	290.625
chr2	17768963	17783504	14542	250.25
chr2	17864628	17880490	15863	216.125
chr2	17899713	17912595	12883	210.25
chr2	18116992	18131730	14739	206.111
chr2	18285904	18309004	23101	603.308
chr2	18403842	18425106	21265	290.25
chr2	18456613	18475945	19333	198.25
chr2	18561081	18586182	25102	1088.46
chr2	18659785	18672167	12383	206.875
chr3_random	1	32014	32014	844.944
chr3_random	37885	62362	24478	492.643
chr3_random	66997	82546	15550	315.875
chr3_random	119857	150407	30551	386.091
chr3_random	462197	498477	36281	1032.6
chr3_random	647193	662884	15692	263.889
chr3_random	1019109	1049292	30184	1347.42
chr3_random	1055334	1081807	26474	2688.67
chr3_random	1123367	1209473	86107	943.778
chr3	134725	153509	18785	581.727
chr3	309468	337146	27679	890.25
chr3	481842	501401	19560	943.429
chr3	547618	566853	19236	237
chr3	755879	783396	27518	445.059
chr3	1046766	1060228	13463	594.625
chr3	1078807	1101570	22764	194.444
chr3	1172047	1209127	37081	200.176
chr3	1220538	1242089	21552	193.5
chr3	1254113	1275893	21781	1647.12
chr3	1359414	1384659	25246	650
chr3	1386702	1401151	14450	157.6
chr3	2261459	2281477	20019	197
chr3	3441373	3455923	14551	215.556
chr3	3536603	3556537	19935	1162.12
chr3	3720323	3737352	17030	184.875
chr3	4391171	4411342	20172	611.071
chr3	4529215	4563571	34357	310.667
chr3	4626010	4682112	56103	231.636
chr3	4686900	4717935	31036	214.941
chr3	4721613	4741679	20067	168.444
chr3	4748054	4777252	29199	230.4
chr3	4895484	4913942	18459	882.889
chr3	4935803	4970073	34271	306.45
chr3	4987103	5018861	31759	1617.07
chr3	5451001	5466136	15136	270
chr3	5586582	5604500	17919	283.778
chr3	6255647	6269656	14010	194
chr3	6291608	6341794	50187	979.706
chr3	6430872	6480857	49986	1033.94
chr3	7007270	7028001	20732	531.75
chr3	7242246	7284263	42018	457.455
chr3	7400528	7434982	34455	248.875
chr3	7442986	7464844	21859	1318.77
chr3	7621968	7647861	25894	974.5
chr3	7750277	7770157	19881	263.077
chr3	7821713	7841310	19598	494.429
chr3	7872563	7907113	34551	239
chr3	7978344	7993631	15288	216.222
chr3	8011424	8029916	18493	168.25
chr3	8070797	8086889	16093	211.5
chr3	8164686	8190263	25578	387.385
chr3	8235851	8253896	18046	279.1
chr3	8369845	8407061	37217	513.316
chr3	8431908	8473107	41200	523.238
chr3	8750996	8779708	28713	257.769
chr3	8892017	8912195	20179	1853
chr3	8953586	8969565	15980	237.778
chr3	9048938	9079387	30450	1498.88
chr3	9179862	9212089	32228	926.364
chr3	9236213	9270271	34059	250.067
chr3	9454427	9474897	20471	2447.78
chr3	9753719	9789395	35677	158.25
chr3	10117675	10132078	14404	166.375
chr3	10133079	10187089	54011	511.3
chr3	10217008	10255396	38389	173.875
chr3	10275218	10320884	45667	587
chr3	10367462	10385356	17895	268.375
chr3	10420987	10442574	21588	300
chr3	10506122	10532899	26778	305.875
chr3	11235691	11260958	25268	574.786
chr3	11278232	11294733	16502	1997.88
chr3	11308491	11333424	24934	625.333
chr3	11336707	11373954	37248	373.765
chr3	11378662	11409934	31273	200.409
chr3	11434716	11462142	27427	397
chr3	11738683	11780232	41550	1518.85
chr3	11786475	11817019	30545	257.8
chr3	11847655	11874814	27160	214.833
chr3	12024214	12066358	42145	875.167
chr3	12099752	12120831	21080	2224.78
chr3	12267253	12298061	30809	226.167
chr3	12454719	12495173	40455	269
chr3	12588685	12610678	21994	334.625
chr3	12614787	12646629	31843	201.917
chr3	12745223	12796687	51465	223.667
chr3	12810319	12831889	21571	188.556
chr3	12868006	12892984	24979	955.75
chr3	12993842	13021438	27597	526.167
chr3	13089978	13109412	19435	609.889
chr3	13115856	13148444	32589	409.923
chr3	13411409	13434477	23069	319
chr3	13481991	13508141	26151	1889.11
chr3	13521606	13541174	19569	162.143
chr3	13787157	13896134	108978	857.84
chr3	14015267	14096004	80738	224.914
chr3	14154200	14196072	41873	225.889
chr3	14196073	14253282	57210	328.931
chr3	14268223	14291286	23064	1691.29
chr3	14301027	14349871	48845	547.895
chr3	14394401	14412436	18036	631.125
chr3	14581440	14689075	107636	425.5
chr3	14771982	14800389	28408	215.6
chr3	15001358	15022529	21172	254.833
chr3	15023530	15043534	20005	514.25
chr3	15215271	15237067	21797	399.111
chr3	15251803	15267704	15902	1369.36
chr3	15384353	15424713	40361	398.222
chr3	15449382	15470519	21138	1253.15
chr3	15560846	15579604	18759	1052
chr3	15679255	15701926	22672	597.467
chr3	16090174	16136141	45968	935.167
chr3	16145937	16169497	23561	583.857
chr3	16195777	16215925	20149	998.857
chr3	16243986	16270278	26293	217.8
chr3	16464757	16485656	20900	315.875
chr3	16518183	16539056	20874	1455.33
chr3	16565073	16585462	20390	425
chr3	16646515	16692665	46151	291.056
chr3	16797145	16834039	36895	2108.57
chr3	16863320	16882973	19654	303.7
chr3	16887050	16942169	55120	2138.09
chr3	17105804	17132912	27109	2267.27
chr3	17136940	17160304	23365	445.917
chr3	17215076	17234686	19611	276.571
chr3	17253181	17275242	22062	214.5
chr3	17304911	17327142	22232	953.889
chr3	17359333	17377988	18656	559
chr3	17463119	17481879	18761	2175.88
chr3	17641731	17659704	17974	1943
chr3	17712714	17743236	30523	250.316
chr3	17748535	17780516	31982	253.28
chr3	17899920	17920752	20833	223.538
chr3	18279908	18295668	15761	459.286
chr3	18413467	18431575	18109	279.625
chr3	18543215	18577570	34356	237.63
chr3	18584173	18623208	39036	174.462
chr3	18640092	18675887	35796	246.704
chr3	18688093	18736180	48088	176.48
chr3	18819168	18853991	34824	621.4
chr3	18853992	18888965	34974	197.067
chr3	18942373	18969073	26701	284.778
chr4	110438	130296	19859	2529.75
chr4	180782	194831	14050	1716.33
chr4	231082	247280	16199	243.778
chr4	270443	335824	65382	515.128
chr4	383181	397467	14287	213.25
chr4	801253	832952	31700	197
chr4	1011658	1031784	20127	1682.11
chr4	1755866	1779329	23464	1742
chr4	3271273	3285941	14669	571.125
chr4	3402065	3424387	22323	1755.36
chr4	3444445	3469706	25262	167.2
chr4	4013201	4038780	25580	403.8
chr4	4060033	4083945	23913	2135.3
chr4	4097350	4125455	28106	1082.56
chr4	4143230	4158472	15243	1684
chr4	4197459	4218448	20990	288.917
chr4	4900784	4916284	15501	218.875
chr4	5017929	5038430	20502	1643.75
chr4	5486005	5508859	22855	455.889
chr4	5700891	5716594	15704	483
chr4	5886226	5901452	15227	174
chr4	6113962	6134819	20858	982.778
chr4	6285747	6333169	47423	817.276
chr4	6743377	6769218	25842	949.333
chr4	6919653	6948450	28798	1815.06
chr4	7036471	7060514	24044	459.091
chr4	7250774	7275760	24987	192.5
chr4	7576636	7598226	21591	247.5
chr4	8098763	8132718	33956	350.789
chr4	8145705	8173113	27409	1481.75
chr4	8176469	8205880	29412	250.222
chr4	8205881	8276282	70402	305.371
chr4	8354723	8385878	31156	662.231
chr4	8385879	8405441	19563	235.3
chr4	8435031	8461972	26942	220.818
chr4	8500573	8533303	32731	216
chr4	8589664	8610373	20710	164.273
chr4	8647416	8710110	62695	1334.32
chr4	8710111	8756404	46294	234.818
chr4	9127398	9184564	57167	621.162
chr4	9457096	9491990	34895	468.5
chr4	9572109	9593458	21350	1552
chr4	9835948	9861159	25212	277
chr4	9890895	9920846	29952	260.5
chr4	10042050	10064987	22938	439.833
chr4	10131400	10180256	48857	1143.52
chr4	10326144	10364218	38075	764.792
chr4	10470935	10493401	22467	350.167
chr4	10760522	10791369	30848	245.727
chr4	10799578	10819752	20175	305.333
chr4	10830229	10855582	25354	382.188
chr4	10918160	10961069	42910	308.588
chr4	11104203	11127784	23582	1549.12
chr4	11140434	11164207	23774	2276.25
chr4	11174117	11203898	29782	1614.11
chr4	11252473	11273937	21465	504.071
chr4	11510250	11529198	18949	246
chr4	11548408	11570638	22231	278.222
chr4	11591520	11633369	41850	425.846
chr4	11672309	11688305	15997	265
chr4	12029086	12061866	32781	1574
chr4	12446051	12477308	31258	1978.64
chr4	12521073	12607950	86878	1394.15
chr4	12686666	12745086	58421	1796.65
chr4	12828879	12858533	29655	1873.12
chr4	13025865	13045536	19672	3244.43
chr4	13089052	13106583	17532	228.364
chr4	13109606	13160141	50536	1218.18
chr4	13454049	13474911	20863	260.667
chr4	13476639	13516246	39608	229.429
chr4	13979154	13995640	16487	2226
chr4	14066131	14079567	13437	540.25
chr4	14342455	14370197	27743	1832.88
chr4	14570955	14586587	15633	2393.88
chr4	14689750	14708889	19140	157.125
chr4	14745215	14773250	28036	1785.33
chr4	14961393	14993392	32000	539.692
chr4	15058929	15084847	25919	507.818
chr4	15439418	15459152	19735	969.333
chr4	15478906	15494370	15465	327.125
chr4	15564241	15596440	32200	263.529
chr4	15605158	15656526	51369	443.5
chr4	15835416	15870931	35516	720.429
chr4	15899286	15929956	30671	511.909
chr4	16102774	16123856	21083	458.429
chr4	16326212	16370877	44666	218.607
chr4	16612778	16632536	19759	800.333
chr4	16805909	16827483	21575	248.5
chr4	16918311	16948845	30535	285.909
chr4	17079658	17095502	15845	351.875
chr4	17260233	17275787	15555	1077.62
chr4	17492108	17533373	41266	753.071
chr4	17800558	17821572	21015	1352.12
chr4	17906749	17932189	25441	445.333
chr4	17946070	17967210	21141	270.875
chr4	18197438	18221340	23903	413.882
chr4	18303651	18330239	26589	862.222
chr4	18797715	18819283	21569	788.273
chr4	18832278	18846100	13823	311.889
chr4	18848445	18875196	26752	830.385
chr4	19064791	19078858	14068	184.111
chr4	19252876	19267890	15015	194.625
chr4	19267891	19298873	30983	294.75
chr4	19492891	19510889	17999	159
chr4	20429521	20448289	18769	198.833
chr4	20648502	20665687	17186	520.286
chr4	21069049	21171633	102585	217.212
chr4	21393082	21415689	22608	633.062
chr4	21565271	21579646	14376	712.625
chr4	21612144	21647617	35474	478.6
chr4	21682304	21700812	18509	239.556
chr4	21809599	21840948	31350	598
chr4	21865659	21886756	21098	1647
chr4	22191994	22221686	29693	2375.86
chr4	22687486	22707221	19736	1314.62
chr4	23073557	23107022	33466	798.846
chr4	23253140	23267819	14680	1188.75
chr4	23816380	23835457	19078	1829.75
chr5	1	60534	60534	667.676
chr5	94756	114262	19507	245.75
chr5	114263	163984	49722	218.043
chr5	183629	207604	23976	305.375
chr5	258692	276271	17580	318.846
chr5	854707	877527	22821	599.833
chr5	1235820	1253076	17257	156.889
chr5	1345887	1363611	17725	178.4
chr5	1620277	1638427	18151	395.556
chr5	1687850	1707925	20076	247.6
chr5	1720947	1788066	67120	1315.38
chr5	1933713	1988728	55016	188.323
chr5	2014451	2147641	133191	346.87
chr5	2242215	2284526	42312	1116.62
chr5	2431338	2454767	23430	179.412
chr5	3408195	3423927	15733	1031.38
chr5	3653729	3675600	21872	911
chr5	4847162	4867597	20436	1192.88
chr5	5130556	5144939	14384	411.125
chr5	5155404	5189157	33754	452.062
chr5	5490366	5507566	17201	165.889
chr5	5902418	5927378	24961	1579.64
chr5	6257966	6280165	22200	1569.62
chr5	6664779	6679291	14513	203
chr5	7217680	7235586	17907	165
chr5	7325843	7345954	20112	202.75
chr5	7586532	7605023	18492	1037.25
chr5	7648771	7677965	29195	172.667
chr5	7685734	7706858	21125	206
chr5	7730845	7779498	48654	200.333
chr5	7802303	7841961	39659	182.2
chr5	7896268	7925658	29391	1244.53
chr5	8102358	8129672	27315	275.833
chr5	8132503	8149861	17359	164.25
chr5	8307803	8337581	29779	1870.58
chr5	8375505	8388972	13468	1689.25
chr5	8943825	8976702	32878	947.1
chr5	9367099	9399759	32661	2304.93
chr5	9476609	9502128	25520	1844.54
chr5	9503402	9519310	15909	185.889
chr5	9723100	9742466	19367	568.538
chr5	9808300	9822723	14424	1636.12
chr5	9852280	9872562	20283	424.692
chr5	9879391	9896675	17285	721.778
chr5	9919579	9940743	21165	506.214
chr5	10193816	10236923	43108	212
chr5	10260673	10292483	31811	333.875
chr5	10368175	10383983	15809	198.875
chr5	10512390	10531426	19037	1838.18
chr5	10609707	10640251	30545	213.95
chr5	10680745	10714293	33549	1555.18
chr5	10716730	10733129	16400	261.4
chr5	10779027	10793441	14415	181
chr5	10852023	10866080	14058	328.556
chr5	10954500	10974498	19999	288.545
chr5	11916662	11953408	36747	1020.36
chr5	12071947	12104861	32915	1009.12
chr5	12173376	12193561	20186	2334.11
chr5	12222455	12242692	20238	1072.82
chr5	12437946	12489772	51827	242.75
chr5	12565461	12614279	48819	630.263
chr5	12842241	12935451	93211	1887.38
chr5	12949717	12983878	34162	466.429
chr5	13278655	13321661	43007	682.8
chr5	13379778	13409825	30048	462.571
chr5	13474935	13524175	49241	295.654
chr5	13783396	13807519	24124	184.875
chr5	13952727	13967232	14506	237.125
chr5	14401218	14490031	88814	694.154
chr5	14650974	14669926	18953	364.667
chr5	15315408	15359993	44586	355.833
chr5	15465444	15514833	49390	385.889
chr5	15615089	15644528	29440	1335.4
chr5	15707705	15746809	39105	1221.38
chr5	15932602	15969277	36676	202.375
chr5	16032211	16073353	41143	1025.68
chr5	16093999	16114771	20773	213.769
chr5	16124261	16143698	19438	259.333
chr5	16174419	16200932	26514	210.583
chr5	16200933	16263199	62267	489.688
chr5	16287687	16300876	13190	287.429
chr5	16312533	16333846	21314	359.375
chr5	16548531	16566433	17903	2097.89
chr5	16585085	16603712	18628	2835.88
chr5	16810965	16828843	17879	290.9
chr5	16908330	16928203	19874	382.6
chr5	16954948	16976029	21082	222.462
chr5	17008080	17030264	22185	306
chr5	17127207	17147567	20361	261.714
chr5	17468357	17491077	22721	1268.64
chr5	17747451	17786756	39306	766.294
chr5	17865198	17893152	27955	251.625
chr5	18452745	18475270	22526	200.846
chr5	18499071	18533814	34744	424.083
chr5	18657212	18675689	18478	471.143
chr5	18817412	18898219	80808	969.368
chr5	18954872	18983917	29046	319.706
chr5	19365444	19399848	34405	330.111
chr5	19843053	19873847	30795	877.125
chr5	19982448	20007627	25180	506
chr5	20657841	20685552	27712	584.267
chr5	20693114	20721378	28265	771.3
chr5	21163000	21182471	19472	771.5
chr5	21373536	21398240	24705	194.111
chr5	21460449	21482563	22115	1265.86
chr5	21683367	21698973	15607	210.125
chr5	21897120	21909407	12288	208.375
chr5	21974909	22001715	26807	1790.62
chr5	22168297	22188048	19752	235.333
chr5	22462586	22489252	26667	217.6
chr5	22536670	22558150	21481	224.214
chr5	22564726	22584086	19361	214
chr5	22769386	22796300	26915	418.333
chr5	22882787	22908069	25283	283.455
chr5	23006354	23044939	38586	347.174
chr5	23081533	23160561	79029	317.232
chr5	23161450	23190524	29075	312.5
chr5	23381749	23401551	19803	309
chr5	23479194	23493111	13918	221.333
chr5	23899198	23914754	15557	1174.75
chr5	23935343	23984143	48801	1170.52
chr5	23987350	24021875	34526	319.688
chr5	24052996	24070256	17261	182
chr5	24298043	24318931	20889	230.636
chr5	24514415	24530830	16416	323.857
chr6	1841	41756	39916	1063.91
chr6	460733	486503	25771	875.583
chr6	881585	900297	18713	694.143
chr6	1097746	1120316	22571	975.25
chr6	1262143	1277866	15724	414.625
chr6	1824674	1846075	21402	672.818
chr6	1974885	2002509	27625	623.5
chr6	2490562	2505339	14778	169.375
chr6	5194486	5214298	19813	159.786
chr6	5469123	5489863	20741	1231
chr6	5574964	5593091	18128	266.25
chr6	6089611	6105548	15938	201.111
chr6	6142819	6156514	13696	1775
chr6	6229999	6296703	66705	763.308
chr6	6390913	6409547	18635	229.6
chr6	6725580	6749253	23674	183.25
chr6	6771372	6791585	20214	1180.78
chr6	7836159	7856975	20817	315.167
chr6	7993666	8013946	20281	393.75
chr6	8208123	8227009	18887	1174.33
chr6	8346315	8403392	57078	400.571
chr6	8501302	8526931	25630	549.25
chr6	8696930	8711497	14568	348.125
chr6	8742246	8779899	37654	1614.42
chr6	8784744	8829094	44351	234
chr6	8895974	8920785	24812	1628.91
chr6	9027422	9053887	26466	221.667
chr6	9185383	9211431	26049	1978.75
chr6	9236949	9260179	23231	506.889
chr6	9473052	9551270	78219	192.429
chr6	9580139	9707570	127432	831.673
chr6	9815396	9895899	80504	1066.61
chr6	10363657	10469751	106095	556.345
chr6	10667662	10718244	50583	544.389
chr6	11030444	11050322	19879	718.714
chr6	11115702	11150098	34397	1870.44
chr6	11178102	11200563	22462	318.4
chr6	11301612	11349894	48283	574.1
chr6	11523577	11541039	17463	233.875
chr6	11593315	11613392	20078	1836.88
chr6	11759648	11781072	21425	1576.88
chr6	12286135	12301288	15154	297.75
chr6	12349497	12366451	16955	344.556
chr6	12499462	12529842	30381	1620.89
chr6	12651482	12683819	32338	290.8
chr6	12727251	12740908	13658	319.375
chr6	12740909	12760937	20029	419.375
chr6	13183120	13210551	27432	299.375
chr6	13250881	13304175	53295	333.214
chr6	13322307	13352179	29873	1263.19
chr6	13374286	13394417	20132	296.5
chr6	13664362	13689148	24787	259.273
chr6	13919911	13938001	18091	192.111
chr6	13971231	13997142	25912	719.1
chr6	14035446	14064497	29052	564.364
chr6	14191117	14214313	23197	252.538
chr6	14347785	14392384	44600	907.88
chr6	14462474	14491879	29406	198.5
chr6	14557043	14584741	27699	427.667
chr6	14829034	14849515	20482	325.75
chr6	15035645	15076241	40597	2544.22
chr6	15313117	15350156	37040	358.941
chr6	15696339	15749880	53542	358.708
chr6	15754318	15781669	27352	257.429
chr6	15785865	15819490	33626	348.231
chr6	15819491	15862800	43310	281.4
chr6	15913344	15966398	53055	312.35
chr6	15986462	16068592	82131	395.545
chr6	16087991	16203719	115729	688.909
chr6	16215370	16263195	47826	355.435
chr6	16520049	16534626	14578	198.625
chr6	16570624	16582872	12249	384.571
chr6	16937024	17017700	80677	1086.71
chr6	17085758	17104598	18841	951.75
chr6	17461905	17487027	25123	2192.73
chr6	17725899	17748005	22107	381.636
chr6	17957856	17977425	19570	188.167
chr6	18001637	18028683	27047	941.857
chr6	18139624	18157100	17477	800.9
chr6	18535234	18553337	18104	269.625
chr6	18577513	18619649	42137	1068.05
chr6	19115932	19131015	15084	981.375
chr6	19832958	19852755	19798	324.625
chr6	19969607	19991058	21452	610.625
chr6	20117007	20132982	15976	427.125
chr6	20468274	20488749	20476	989.1
chr6	20528760	20545703	16944	263.5
chr6	20756745	20777961	21217	249.667
chr6	21141749	21170338	28590	2648.93
chr7_random	264258	286002	21745	495.875
chr7_random	582254	627766	45513	272.25
chr7_random	672068	690653	18586	2514.64
chr7_random	699328	726909	27582	3036
chr7_random	837302	864081	26780	1150.86
chr7	242160	275168	33009	404.353
chr7	418835	437047	18213	949.375
chr7	759704	820114	60411	239.87
chr7	1506966	1520148	13183	424.25
chr7	1530743	1552506	21764	1626
chr7	1641149	1656766	15618	1159.89
chr7	1750459	1766758	16300	490.625
chr7	2779287	2795932	16646	701.833
chr7	3219132	3244587	25456	206.889
chr7	3499914	3520306	20393	1709.75
chr7	3776798	3793517	16720	547.455
chr7	4312954	4330476	17523	197.7
chr7	4345124	4358091	12968	179
chr7	4684225	4704545	20321	296.25
chr7	5057352	5082758	25407	681.333
chr7	5083787	5110061	26275	814.625
chr7	5191160	5237841	46682	274.105
chr7	5237842	5352415	114574	332.39
chr7	5354967	5405268	50302	248.16
chr7	5444555	5507379	62825	352.077
chr7	5512802	5563526	50725	390.783
chr7	5572207	5596692	24486	162.2
chr7	5617669	5647214	29546	1356
chr7	5700764	5727088	26325	467.875
chr7	5729871	5752876	23006	2304.12
chr7	5802349	5824085	21737	195.778
chr7	7523241	7542723	19483	182.444
chr7	7905068	7923150	18083	203.667
chr7	8187876	8214271	26396	714.75
chr7	8451751	8466656	14906	2434.5
chr7	8727787	8771071	43285	167.125
chr7	8822586	8850092	27507	278.077
chr7	8935151	8999910	64760	263.839
chr7	9068660	9090977	22318	1560.73
chr7	9147583	9163042	15460	2018
chr7	9196514	9226753	30240	322
chr7	9249200	9264049	14850	161.625
chr7	9379583	9415568	35986	445.067
chr7	9756399	9770227	13829	754.571
chr7	9786705	9809044	22340	261.417
chr7	9809045	9829954	20910	768.9
chr7	9957478	9979375	21898	911.214
chr7	10030278	10053867	23590	490.545
chr7	10062373	10088571	26199	906.727
chr7	10135700	10176646	40947	492.5
chr7	10208010	10227333	19324	267.1
chr7	10293791	10351651	57861	1335.11
chr7	10726026	10758198	32173	1068.31
chr7	10819733	10864901	45169	759.048
chr7	10892957	10925982	33026	343.375
chr7	11190524	11213735	23212	712.667
chr7	11543558	11556484	12927	1882.62
chr7	11646386	11663360	16975	1940.12
chr7	11807470	11861689	54220	440.133
chr7	11952927	11987082	34156	401.6
chr7	12329724	12351084	21361	2308.25
chr7	12583602	12603169	19568	418.545
chr7	12609810	12641501	31692	258
chr7	12728455	12779898	51444	191.7
chr7	12922490	12996691	74202	212.636
chr7	13014452	13048942	34491	163.769
chr7	13122968	13144146	21179	2021.6
chr7	13205770	13223063	17294	3076.14
chr7	13273709	13305923	32215	192.909
chr7	13642401	13667047	24647	332.417
chr7	13687594	13714655	27062	594.429
chr7	14174916	14192172	17257	329.5
chr7	14692428	14707799	15372	184.6
chr7	15745957	15766640	20684	370.583
chr7	16034141	16056833	22693	385.182
chr7	16080081	16100011	19931	228.9
chr7	16114901	16130769	15869	205.875
chr7	17154785	17175060	20276	610.727
chr7	17198737	17256568	57832	586.314
chr7	17664908	17680974	16067	157.667
chr7	18478953	18536077	57125	239.407
chr7	18607886	18629208	21323	272.091
chr7	20487777	20502078	14302	278.375
chr7	20612418	20628726	16309	647.667
chr7	20950753	20972707	21955	373.125
chr8	541335	576439	35105	358.346
chr8	593874	626563	32690	179.591
chr8	877588	893765	16178	2119.38
chr8	1067697	1086417	18721	2615.56
chr8	1102360	1125207	22848	240.8
chr8	1166827	1193646	26820	1817.88
chr8	1321162	1344337	23176	373.625
chr8	1532134	1549046	16913	3239.38
chr8	2347212	2367469	20258	613
chr8	2802121	2819268	17148	205.333
chr8	2868770	2924755	55986	295.15
chr8	3094405	3111145	16741	197
chr8	3330964	3348842	17879	2291.5
chr8	3532723	3549999	17277	1207.8
chr8	3558965	3580348	21384	1677
chr8	3773710	3789192	15483	314.875
chr8	3918107	3934137	16031	345.778
chr8	4051558	4077876	26319	258.538
chr8	4139574	4165842	26269	2593
chr8	4413074	4429113	16040	665.875
chr8	4433849	4460462	26614	1235.11
chr8	4542732	4564168	21437	256.778
chr8	4600894	4624724	23831	1044
chr8	4836462	4853080	16619	196.5
chr8	4886083	4912738	26656	646.222
chr8	5308233	5332980	24748	199.25
chr8	5591433	5623468	32036	443.5
chr8	6056948	6118473	61526	359
chr8	6408488	6446764	38277	1110.42
chr8	6635920	6658561	22642	990.889
chr8	6680480	6715790	35311	294.2
chr8	6758788	6791737	32950	424.75
chr8	7058371	7084208	25838	533.875
chr8	7107436	7126584	19149	167.556
chr8	7426876	7449094	22219	1808.75
chr8	7525832	7542776	16945	232
chr8	7576718	7596945	20228	511
chr8	7692490	7708029	15540	189.625
chr8	7857755	7887098	29344	282.364
chr8	7921184	7941578	20395	247.25
chr8	8228056	8242699	14644	1285
chr8	8277608	8295845	18238	1614.75
chr8	8338606	8360783	22178	345.667
chr8	8366162	8386974	20813	251.733
chr8	8428109	8441793	13685	273.667
chr8	8676555	8695327	18773	1046
chr8	8816005	8880636	64632	544.517
chr8	8993749	9025305	31557	257
chr8	9042671	9061693	19023	1681.11
chr8	9346660	9373633	26974	550.5
chr8	9377543	9422962	45420	704.95
chr8	9818941	9832951	14011	262.125
chr8	10030411	10071438	41028	426.333
chr8	10106987	10136499	29513	445.385
chr8	10570291	10587411	17121	771.875
chr8	10630123	10648790	18668	2507
chr8	10975217	10995330	20114	2049.44
chr8	11099456	11119412	19957	1570
chr8	11589836	11603583	13748	2526.25
chr8	11768264	11784335	16072	1765.38
chr8	12068337	12096389	28053	333.917
chr8	12098815	12146014	47200	226.962
chr8	12969873	12989233	19361	403.333
chr8	13994778	14012860	18083	415.1
chr8	14468148	14487408	19261	1922.78
chr8	14495672	14513170	17499	1468.44
chr8	15263851	15293965	30115	200.214
chr8	15294966	15317897	22932	193.846
chr8	15318898	15345221	26324	161.444
chr8	15563587	15578907	15321	238.556
chr8	15640239	15657117	16879	404.8
chr8	16806670	16821003	14334	439.5
chr8	17543063	17560641	17579	1117.78
chr8	17691473	17714801	23329	1601.5
chr8	18055982	18079479	23498	1223.31
chr8	18348392	18364725	16334	188.5
chr8	18924352	18939801	15450	1121.33
chr8	19074662	19088317	13656	369.556
chr8	19671714	19691573	19860	1533.14
chr8	19869296	19888237	18942	161
chr8	21009947	21027787	17841	1998.75
chr8	21196649	21213385	16737	417
chr8	21807450	21826953	19504	234.125
chr8	21837585	21858456	20872	192.5
chr8	21905744	21925298	19555	2000.89
chr8	22276226	22308318	32093	1198.38
chr9_random	194571	225736	31166	276.211
chr9_random	278390	317168	38779	959.2
chr9_random	334618	388518	53901	798
chr9_random	427050	440573	13524	225.875
chr9	298878	322313	23436	1153.91
chr9	513410	531532	18123	1904.22
chr9	623601	641193	17593	256.5
chr9	747746	763921	16176	971.111
chr9	864499	882784	18286	208.6
chr9	1010327	1028804	18478	2112.11
chr9	1591809	1609760	17952	2169.89
chr9	1737621	1785111	47491	572.517
chr9	1969247	1985290	16044	1608.12
chr9	2472252	2485835	13584	178.222
chr9	2848806	2870418	21613	694.667
chr9	2989803	3005481	15679	199.778
chr9	3189799	3224644	34846	255.765
chr9	3249236	3280035	30800	260
chr9	3556212	3572622	16411	226.778
chr9	3629090	3643198	14109	483.375
chr9	3677291	3690400	13110	167.875
chr9	3925715	3943624	17910	238.778
chr9	4257717	4271898	14182	494.375
chr9	4481373	4497440	16068	192.7
chr9	4502841	4518817	15977	195.182
chr9	4536714	4562208	25495	232.111
chr9	4618980	4650530	31551	182.818
chr9	4663328	4680805	17478	207.111
chr9	5111417	5134110	22694	224.9
chr9	5138053	5161298	23246	226.636
chr9	5197485	5221151	23667	282
chr9	5246202	5270611	24410	216.222
chr9	5289143	5303665	14523	225.375
chr9	5311682	5328221	16540	225.889
chr9	5647676	5669016	21341	758.786
chr9	5679967	5694388	14422	353.75
chr9	6006839	6027017	20179	278.125
chr9	6109953	6172597	62645	618.143
chr9	6791381	6812243	20863	596.3
chr9	6816296	6835985	19690	260.75
chr9	6930333	6954767	24435	875.333
chr9	7080515	7099991	19477	328
chr9	7215897	7246998	31102	1248.33
chr9	7254895	7275124	20230	1749.29
chr9	7346784	7366746	19963	196.917
chr9	7473802	7504157	30356	1757.38
chr9	7667501	7805831	138331	284.707
chr9	7835085	8203398	368314	463.81
chr9	8211101	8241419	30319	269.65
chr9	8254142	8313488	59347	474.098
chr9	8342162	8487040	144879	394.244
chr9	8523524	8552289	28766	223
chr9	8568862	8582791	13930	1292.88
chr9	8622357	8652513	30157	1302.36
chr9	8797334	8878217	80884	303.024
chr9	8924383	8946656	22274	1754.38
chr9	8957966	9001988	44023	238.52
chr9	9003989	9059719	55731	522.682
chr9	9120079	9165834	45756	1591.43
chr9	9191133	9217341	26209	448.7
chr9	9540099	9561991	21893	996.625
chr9	9668971	9689443	20473	248.667
chr9	9791637	9811518	19882	339.385
chr9	9829667	9845034	15368	445.125
chr9	9894010	9910266	16257	166.625
chr9	9991986	10014411	22426	477.667
chr9	10333709	10386210	52502	650.667
chr9	10419651	10462417	42767	1257.41
chr9	10547383	10570829	23447	739.429
chr9	10826816	10861911	35096	1321.63
chr9	10902970	10957408	54439	1565.88
chr9	10994767	11045540	50774	496.182
chr9	11197264	11217572	20309	231.308
chr9	11486989	11503379	16391	170.8
chr9	11518726	11548910	30185	378.231
chr9	11628241	11649917	21677	213.2
chr9	11763782	11808030	44249	419.889
chr9	11818107	11849075	30969	193.55
chr9	11977406	12012983	35578	271.938
chr9	12082270	12111930	29661	217.667
chr9	12118838	12144991	26154	340.167
chr9	12197554	12228893	31340	1105.33
chr9	12296720	12350431	53712	193.652
chr9	12366159	12415585	49427	206.28
chr9	12469961	12494867	24907	214.857
chr9	12500853	12520947	20095	229.091
chr9	12529392	12573297	43906	2306.9
chr9	12615206	12643564	28359	690.25
chr9	12696526	12751395	54870	999.268
chr9	12751396	12785889	34494	173.833
chr9	12808837	12840512	31676	773.875
chr9	13252914	13303060	50147	336.25
chr9	13370243	13386782	16540	200.5
chr9	13445947	13463719	17773	178.875
chr9	13609108	13627669	18562	1955.11
chr9	14035006	14061551	26546	255.071
chr9	14215502	14242822	27321	445
chr9	14346761	14373884	27124	234.083
chr9	14382930	14402411	19482	507.2
chr9	14545351	14712735	167385	1450.62
chr9	14739376	14916951	177576	865.913
chr9	14987290	15001452	14163	230.125
chr9	15139264	15158843	19580	252.667
chr9	15192324	15210701	18378	298.25
chr9	15412878	15477506	64629	801.947
chr9	15543926	15566210	22285	286.818
chr9	15589605	15610589	20985	209.4
chr9	15619058	15814236	195179	737.256
chr9	15814237	15843217	28981	229.154
chr9	15882579	15924944	42366	1384.27
chr9	15924945	15950803	25859	242.9
chr9	15952726	15986343	33618	186.444
chr9	16110436	16132062	21627	850.3
chr9	16220244	16247378	27135	1227.11
chr9	16632085	16652826	20742	299.5
chr9	16913862	16943388	29527	378.556
chr9	16944389	16970977	26589	189.545
chr9	17104922	17141534	36613	222.105
chr9	17216749	17236607	19859	470.636
chr9	17242898	17289256	46359	260.188
chr9	17371465	17402776	31312	1673.78
chr9	17473464	17495147	21684	240.867
chr9	17513362	17528905	15544	192.875
chr9	17637455	17667094	29640	162.75
chr9	17823160	17849931	26772	156.5
chr9	17913493	17934262	20770	1559.5
chr9	17974197	18003916	29720	411.062
chr9	18371483	18395622	24140	941.75
chr9	18420717	18440620	19904	1085.22
chr9	18699096	18712990	13895	216
chr9	18718178	18742224	24047	573
chr9	19091454	19114725	23272	933.5
chr9	19190271	19225477	35207	766.615
chr9	19341113	19361632	20520	670.417
chr9	19423522	19442647	19126	222.5
chr9	19669919	19694229	24311	257.909
chr9	19730278	19763639	33362	500.556
chr9	19780533	19797170	16638	270.125
chr9	20014762	20033631	18870	1441.11
chr9	20162746	20235714	72969	241.673
chr9	20252164	20274676	22513	231.6
chr9	20303198	20410247	107050	267.828
chr9	20430720	20462292	31573	235.941
chr9	20470831	20484069	13239	257.5
chr9	20522808	20558816	36009	203.417
chr9	20590370	20608826	18457	187.5
chr9	20703758	20745362	41605	1046.35
chr9	20759928	20796757	36830	194
chr9	20819451	20863331	43881	853.286
chr9	21012507	21038774	26268	791.556
chr9	21084323	21102044	17722	293.417
chr9	21149591	21167080	17490	6702.1
chr9	21196502	21218542	22041	1523.64
chr9	21218543	21237350	18808	438.1
chr9	21264960	21279275	14316	186.444
chr9	21723933	21754230	30298	647.556
chr9	21930561	21950930	20370	188.333
chr9	21954393	21978317	23925	192.167
chr9	21990223	22009596	19374	251.875
chr9	22040581	22089817	49237	167.412
chr9	22099189	22118666	19478	182.273
chr9	22148564	22169690	21127	234.9
chr9	22194630	22219072	24443	1244.73
chr9	22261405	22279793	18389	198.4
chr9	22283854	22321248	37395	246.667
chr9	22325581	22352461	26881	176.667
chr9	22359120	22404675	45556	215.172
chr9	22427669	22454299	26631	209.25
chr9	22499067	22512796	13730	178.333
chr9	22906927	22944343	37417	786.143
chr9	22945344	22959235	13892	1066.12
chr10_random	368984	387784	18801	355.75
chr10_random	484248	514098	29851	319.056
chr10_random	527993	783158	255166	599.926
chr10	17265	38797	21533	2936.5
chr10	106447	123057	16611	1223.43
chr10	504687	533708	29022	175.067
chr10	665060	733387	68328	319.617
chr10	1563500	1580303	16804	1774
chr10	1763731	1783052	19322	640
chr10	1959245	2001961	42717	606.263
chr10	2168856	2190692	21837	227.857
chr10	2190693	2286823	96131	304.236
chr10	3080155	3107441	27287	790.125
chr10	3409855	3424839	14985	284.2
chr10	3628667	3655438	26772	363.273
chr10	3660555	3680601	20047	1586.38
chr10	3738975	3759832	20858	1410
chr10	3975496	3993614	18119	171.875
chr10	4036473	4061583	25111	230.9
chr10	4117331	4135570	18240	207.75
chr10	4148637	4164818	16182	279.222
chr10	4185737	4208761	23025	217.25
chr10	4227201	4244971	17771	210.625
chr10	4252021	4294388	42368	395.769
chr10	4297877	4311431	13555	216.25
chr10	4388630	4407484	18855	895.571
chr10	4435778	4464007	28230	251.25
chr10	4542177	4563341	21165	2051
chr10	4578437	4609369	30933	2130.93
chr10	5142027	5163754	21728	571.2
chr10	5364613	5401635	37023	508
chr10	5586049	5607358	21310	229
chr10	5748486	5764430	15945	539.125
chr10	5802854	5824878	22025	254.462
chr10	5913244	5931692	18449	179.375
chr10	6081206	6134172	52967	446.368
chr10	6206363	6235661	29299	366.6
chr10	6344228	6365516	21289	3060.75
chr10	6613254	6627600	14347	548
chr10	6891527	6909704	18178	378.625
chr10	7062520	7079106	16587	270.091
chr10	7139598	7156170	16573	240.125
chr10	7182521	7200492	17972	711.444
chr10	7200493	7224084	23592	1009.33
chr10	7468429	7486268	17840	821.3
chr10	7890005	7913542	23538	199.818
chr10	7913543	7929070	15528	1135.25
chr10	7956745	7985467	28723	1405
chr10	8144346	8169687	25342	558.444
chr10	8368658	8387678	19021	494.818
chr10	8446779	8493083	46305	226.115
chr10	8496247	8534862	38616	222.55
chr10	8539888	8611802	71915	177.273
chr10	8635411	8665067	29657	276.905
chr10	8697767	8712239	14473	181.75
chr10	8725723	8748771	23049	386.2
chr10	9016173	9036815	20643	400.9
chr10	9128379	9143300	14922	184.125
chr10	9213205	9232388	19184	299.385
chr10	9376019	9408002	31984	618.625
chr10	9470063	9481643	11581	168.714
chr10	9526625	9554322	27698	279.3
chr10	9646840	9670830	23991	162.143
chr10	9685671	9705789	20119	258.5
chr10	9833603	9853539	19937	3077.38
chr10	9946308	9960719	14412	382.25
chr10	9987137	10006331	19195	203
chr10	10069423	10095146	25724	383
chr10	10182647	10208274	25628	242.182
chr10	10382209	10425235	43027	756.367
chr10	10805900	10829570	23671	274.231
chr10	11141538	11174411	32874	310.083
chr10	11185438	11206319	20882	303.125
chr10	11449643	11478358	28716	311.222
chr10	11703841	11741235	37395	971.143
chr10	11783034	11820572	37539	794.889
chr10	11930808	11960505	29698	263.917
chr10	11973493	12001210	27718	297.7
chr10	12080537	12122011	41475	1163.06
chr10	12423361	12440524	17164	277.9
chr10	12447987	12464908	16922	2897.29
chr10	12813637	12831848	18212	1713.12
chr10	13034255	13076331	42077	248.762
chr10	13096515	13110633	14119	1143
chr10	13135267	13154027	18761	210.923
chr10	13325978	13371101	45124	564.966
chr10	13586704	13627612	40909	166.769
chr10	13630838	13676047	45210	158
chr10	13716491	13735609	19119	162.333
chr10	13760824	13775156	14333	206.125
chr10	13805355	13878016	72662	233.822
chr10	13977594	14029026	51433	461.235
chr10	14080952	14103355	22404	622.786
chr10	14181930	14197423	15494	220.25
chr10	14253501	14273065	19565	200.571
chr10	14290622	14316544	25923	204.583
chr10	14504940	14575201	70262	361.02
chr10	14596918	14615876	18959	1985.56
chr10	14622695	14640011	17317	621.333
chr10	14972168	15005088	32921	1650.07
chr10	15682209	15853559	171351	646
chr10	15929548	15979030	49483	1877.73
chr10	16023335	16041658	18324	182.273
chr10	16237133	16264870	27738	277.167
chr10	16313700	16335016	21317	1131.88
chr10	16636087	16677574	41488	223.045
chr10	16702964	16765171	62208	221.513
chr10	16771075	16938083	167009	219.024
chr10	17019875	17050466	30592	500.429
chr10	17341636	17380350	38715	170.889
chr10	17440777	17477833	37057	288.545
chr10	17518217	17556004	37788	702.385
chr10	17833418	17855499	22082	190.875
chr10	18104482	18138959	34478	198.455
chr11	406666	421519	14854	1526.88
chr11	1313523	1327503	13981	168.5
chr11	2121110	2138460	17351	256.182
chr11	2487650	2504843	17194	1418.75
chr11	3578963	3592602	13640	439.125
chr11	3609088	3625902	16815	164
chr11	3945974	3958839	12866	471.25
chr11	4148148	4177549	29402	2501.33
chr11	4587651	4605524	17874	1845.88
chr11	5312583	5327369	14787	165.111
chr11	5644919	5664086	19168	214.9
chr11	5667109	5696225	29117	312.25
chr11	5820770	5846283	25514	720.667
chr11	5975571	6006278	30708	1290.69
chr11	6678633	6706526	27894	893.833
chr11	6835452	6870260	34809	1054
chr11	6878703	6900906	22204	228.75
chr11	7148787	7182200	33414	408.222
chr11	7330663	7345230	14568	806.111
chr11	7477213	7513543	36331	302.13
chr11	7852067	7872745	20679	1053.88
chr11	7975644	8001055	25412	477.5
chr11	8016030	8040419	24390	3069.6
chr11	8526170	8550914	24745	542.125
chr11	8694066	8716064	21999	332.429
chr11	8772513	8811822	39310	178.778
chr11	8876938	8916628	39691	294.25
chr11	9291063	9315293	24231	1365.45
chr11	9390207	9411754	21548	979.846
chr11	9510329	9534485	24157	241.444
chr11	9662940	9692224	29285	887.444
chr11	10137913	10154614	16702	380.625
chr11	10218695	10254650	35956	842
chr11	10295297	10321333	26037	214
chr11	10755343	10787916	32574	162.455
chr11	11171820	11191983	20164	801.444
chr11	11292394	11346260	53867	351.25
chr11	11593758	11621493	27736	277
chr11	12094313	12111473	17161	194.9
chr11	12414873	12433608	18736	223.6
chr11	12482094	12501634	19541	2600.67
chr11	12614964	12634957	19994	551.182
chr11	12661663	12683068	21406	332.9
chr11	12817654	12836717	19064	253.5
chr11	12928813	12948113	19301	340.25
chr11	13121881	13152326	30446	685.357
chr11	13194440	13278466	84027	1438.74
chr11	13287500	13315582	28083	183.286
chr11	13322211	13349598	27388	597.588
chr11	13391498	13422063	30566	886.5
chr11	13434762	13454725	19964	674.636
chr11	13556973	13587663	30691	256.429
chr11	14328724	14361893	33170	268.81
chr11	14361926	14388779	26854	288.308
chr11	14418043	14460655	42613	220.786
chr11	14600461	14623913	23453	1572.25
chr11	14792645	14809578	16934	448.4
chr11	14883856	14928854	44999	1228.79
chr11	14971025	15008203	37179	707.722
chr11	15026854	15060790	33937	342.067
chr11	15114263	15155784	41522	361.2
chr11	15280031	15315692	35662	329.75
chr11	15563544	15611692	48149	327.091
chr11	15651948	15687487	35540	760.682
chr11	15689849	15709837	19989	914.417
chr11	15732871	15767122	34252	311.133
chr11	16193612	16214343	20732	656.333
chr11	16376181	16401504	25324	585.444
chr11	16943244	16963709	20466	448.444
chr11	17395616	17416139	20524	289.333
chr11	17424132	17453892	29761	1232.19
chr11	17486672	17513574	26903	334.364
chr11	17515146	17536211	21066	657.2
chr11	17559682	17575457	15776	2475
chr11	17992914	18012422	19509	450.273
chr11	18648414	18669046	20633	714.636
chr11	18775251	18811378	36128	289.72
chr11	19285962	19299389	13428	172.429
chr11	19432518	19451471	18954	2095.62
chr11	19481025	19497729	16705	2396
chr11	19556167	19579750	23584	719.667
chr11	19608303	19622822	14520	272.7
chr12_random	269884	291663	21780	526.286
chr12_random	377277	408682	31406	180.333
chr12_random	431543	498394	66852	337.413
chr12_random	539764	557181	17418	294.714
chr12_random	580384	607832	27449	270.5
chr12_random	763007	776719	13713	156.5
chr12_random	785564	817950	32387	221.667
chr12_random	1049508	1082734	33227	1035.27
chr12_random	1320816	1405545	84730	461.5
chr12_random	1448803	1523551	74749	2202.7
chr12	160247	177485	17239	473.778
chr12	320320	342514	22195	231.833
chr12	931289	948193	16905	1000.56
chr12	991049	1015255	24207	622
chr12	1901844	1921772	19929	168.231
chr12	2197329	2261728	64400	619.077
chr12	2280204	2305419	25216	1043.75
chr12	2699564	2720825	21262	340.455
chr12	2838818	2864715	25898	2485.6
chr12	3178894	3200489	21596	951.133
chr12	3307195	3321235	14041	1171
chr12	3479214	3496923	17710	405.125
chr12	3608056	3624957	16902	160.8
chr12	3661453	3682982	21530	221
chr12	3684636	3706377	21742	253.143
chr12	3712791	3731016	18226	587
chr12	4310563	4343909	33347	1587.55
chr12	4487860	4513119	25260	644.778
chr12	4842772	4880074	37303	517.045
chr12	4881180	4901412	20233	240.7
chr12	4934344	4966310	31967	658.867
chr12	4972856	5027255	54400	269.257
chr12	5027256	5077159	49904	256.971
chr12	5164312	5246978	82667	297.833
chr12	5306334	5322366	16033	388.333
chr12	5780411	5818683	38273	178.5
chr12	5833591	5881542	47952	684.36
chr12	6022036	6048303	26268	1245.62
chr12	6050361	6073201	22841	225.444
chr12	6415512	6469600	54089	631.154
chr12	6493270	6513944	20675	683.625
chr12	6672927	6692372	19446	2044.25
chr12	6731503	6759897	28395	624.714
chr12	6865378	6890202	24825	2913.44
chr12	6981222	7012277	31056	1636
chr12	7195691	7224199	28509	3952.88
chr12	7568077	7603261	35185	507.875
chr12	7710342	7728943	18602	544.6
chr12	7769986	7800200	30215	537.647
chr12	7800201	7827742	27542	235.158
chr12	7851460	7954836	103377	695.865
chr12	8242205	8264527	22323	408.5
chr12	8374466	8401329	26864	309.438
chr12	8499534	8516520	16987	175.667
chr12	8546340	8589255	42916	194.419
chr12	8602320	8652202	49883	191.737
chr12	8802178	8837041	34864	349.652
chr12	8912519	8937686	25168	292.615
chr12	8956762	8969619	12858	202.875
chr12	8973710	8999354	25645	483.643
chr12	9151891	9178752	26862	1431.56
chr12	9423609	9449184	25576	584.833
chr12	9668415	9693582	25168	446.727
chr12	9915279	9941740	26462	687.353
chr12	10082358	10105933	23576	1270.92
chr12	10344930	10371650	26721	427.941
chr12	10434005	10487731	53727	487.357
chr12	10646660	10736058	89399	732.773
chr12	10800926	10848354	47429	671.455
chr12	11143320	11181205	37886	718.643
chr12	11284568	11305472	20905	1506.91
chr12	11369742	11422353	52612	203.55
chr12	11490353	11509181	18829	536.286
chr12	11752139	11798941	46803	502.533
chr12	11888020	11937496	49477	426.158
chr12	12060782	12085368	24587	673.9
chr12	12153161	12177370	24210	222.5
chr12	12246465	12298369	51905	302.944
chr12	12351669	12415439	63771	438.636
chr12	12497235	12516700	19466	234.7
chr12	12557751	12575523	17773	568
chr12	12576517	12605095	28579	560
chr12	12625745	12680080	54336	573.484
chr12	12736982	12788762	51781	200.067
chr12	12800990	12824483	23494	194.625
chr12	12832010	12857539	25530	303.786
chr12	12898778	12920746	21969	504.769
chr12	12948928	12967273	18346	243.778
chr12	12969947	12993337	23391	1649.15
chr12	13149362	13175945	26584	944
chr12	13411406	13439693	28288	1197.47
chr12	13609531	13633564	24034	635.375
chr12	13664350	13718337	53988	297.059
chr12	13718338	13732968	14631	169
chr12	13834560	13859064	24505	562.5
chr12	14079239	14104119	24881	226.133
chr12	14338807	14360836	22030	581.917
chr12	14656864	14696035	39172	467.278
chr12	14726107	14748691	22585	244.333
chr12	14952515	14976779	24265	176.222
chr12	15000687	15042307	41621	202.4
chr12	15150868	15182665	31798	995.737
chr12	15187260	15208767	21508	627.3
chr12	15223803	15289226	65424	300.179
chr12	15290483	15316365	25883	225
chr12	15360304	15380308	20005	228.778
chr12	15479830	15497835	18006	282.556
chr12	15595064	15623101	28038	1634.65
chr12	15714945	15780190	65246	628.69
chr12	15811747	15902721	90975	755.481
chr12	15907579	15940402	32824	221.75
chr12	15968228	16015656	47429	451.588
chr12	16029039	16047401	18363	1524.17
chr12	16178139	16195276	17138	2901.44
chr12	16316225	16332983	16759	379.429
chr12	16417447	16444438	26992	535.625
chr12	16457128	16485314	28187	919.909
chr12	16556498	16571798	15301	192.375
chr12	16571799	16585100	13302	216.571
chr12	16678845	16710373	31529	197.444
chr12	16748603	16775791	27189	274.5
chr12	17010530	17037173	26644	379.062
chr12	17288058	17326563	38506	254.286
chr12	17380750	17401710	20961	414.091
chr12	17548329	17577287	28959	194.8
chr12	17808460	17839804	31345	240.333
chr12	17904353	17923411	19059	1149.12
chr12	18000684	18023519	22836	751.167
chr12	18169171	18199916	30746	254.267
chr12	18334801	18355191	20391	1195.5
chr12	18412135	18439417	27283	1695.78
chr12	18535120	18563929	28810	273.625
chr12	18669173	18705499	36327	213.808
chr12	18713588	18733829	20242	239.667
chr12	18736797	18795905	59109	478.75
chr12	18909918	18932728	22811	213.214
chr12	18963938	18976753	12816	944.25
chr12	19105779	19127033	21255	221.455
chr12	19217748	19244836	27089	714.176
chr12	19380850	19402948	22099	361.545
chr12	19801102	19836772	35671	1686.54
chr12	19945336	19966624	21289	222.727
chr12	20013879	20033679	19801	356.625
chr12	20251911	20273472	21562	1962
chr12	20372961	20391346	18386	317.143
chr12	20646887	20667261	20375	916.25
chr12	20684531	20714001	29471	3448.71
chr12	20718108	20735019	16912	655.333
chr12	21277818	21306900	29083	1107.94
chr12	21333033	21358018	24986	267.833
chr12	21770391	21783914	13524	179.889
chr12	22380244	22399020	18777	402.7
chr12	22633916	22661167	27252	202.875
chr13_random	17462	46831	29370	218.308
chr13_random	75753	101311	25559	246.8
chr13_random	208136	223583	15448	333.875
chr13_random	227481	244089	16609	290.556
chr13_random	446608	468596	21989	205
chr13_random	478073	551536	73464	359.491
chr13_random	560686	643087	82402	352.941
chr13_random	693052	766850	73799	420.533
chr13_random	766880	887348	120469	339.333
chr13_random	1113711	1128605	14895	319.375
chr13_random	1161139	1178674	17536	1101.43
chr13_random	1178675	1195312	16638	691.5
chr13_random	1322113	1463604	141492	382.366
chr13_random	1481594	1514131	32538	282
chr13_random	1606611	1623994	17384	197.5
chr13_random	2137912	2167365	29454	164.875
chr13_random	2169953	2227026	57074	1720.35
chr13_random	2243153	2271382	28230	165.714
chr13_random	2446486	2464869	18384	277.786
chr13_random	2475541	2500765	25225	252.923
chr13_random	2566427	2587507	21081	282.75
chr13_random	2717329	2750077	32749	346.706
chr13_random	2770709	2797570	26862	2964.1
chr13_random	2803013	2825270	22258	242.455
chr13_random	2924340	2951004	26665	284.471
chr13_random	2977516	3014035	36520	544.417
chr13_random	3022831	3057072	34242	429.647
chr13_random	3211763	3233406	21644	170.111
chr13	778757	792956	14200	164.286
chr13	1484985	1533367	48383	216.5
chr13	1937033	1958305	21273	1449.89
chr13	2314756	2329965	15210	563.375
chr13	2336423	2375194	38772	251.385
chr13	2433527	2460258	26732	251.571
chr13	3077582	3116884	39303	369.579
chr13	3561245	3575314	14070	319.875
chr13	3775740	3793783	18044	338.25
chr13	4049781	4094526	44746	695.81
chr13	4665023	4683540	18518	1002.11
chr13	5860162	5873890	13729	609.375
chr13	5888344	5912780	24437	269.083
chr13	6483214	6501459	18246	1159.58
chr13	6661098	6681201	20104	177.25
chr13	7420559	7437649	17091	1010.62
chr13	7655663	7676979	21317	191.769
chr13	7843135	7864529	21395	280.417
chr13	8317225	8344425	27201	373.8
chr13	8366821	8411829	45009	1097.26
chr13	8435085	8500827	65743	215.586
chr13	8523357	8565240	41884	273.962
chr13	8574638	8597523	22886	275.818
chr13	8813082	8832774	19693	222.818
chr13	8855694	8889071	33378	291
chr13	8893076	8909480	16405	200.818
chr13	9032101	9051048	18948	667.273
chr13	9431428	9461482	30055	779.1
chr13	9489784	9517863	28080	280.167
chr13	9607077	9631139	24063	998.125
chr13	9799973	9814511	14539	345.429
chr13	9845875	9890419	44545	1116
chr13	9898903	9941531	42629	327.087
chr13	9971294	9992446	21153	345.143
chr13	10073564	10130343	56780	455
chr13	10152552	10192374	39823	407.357
chr13	10207146	10231446	24301	340.1
chr13	10335240	10370037	34798	364.688
chr13	10376399	10427638	51240	278.923
chr13	10509346	10535296	25951	284.625
chr13	10729977	10759447	29471	2293.38
chr13	10803187	10936717	133531	1018.8
chr13	10974321	11021762	47442	1253.72
chr13	11088545	11120272	31728	269.864
chr13	11144696	11157106	12411	155.5
chr13	11246375	11261914	15540	247.889
chr13	11414068	11498284	84217	332.182
chr13	11565830	11581277	15448	647.75
chr13	11642337	11680082	37746	637.864
chr13	11824414	11871406	46993	545.464
chr13	11892147	11958554	66408	1848.4
chr13	11961446	11983244	21799	317.933
chr13	11998660	12022908	24249	292.333
chr13	12058708	12109538	50831	230.056
chr13	12119364	12146780	27417	240.917
chr13	12157003	12183071	26069	161.429
chr13	12242674	12265499	22826	230.25
chr13	12376310	12436183	59874	487.478
chr13	12861414	12885493	24080	255.778
chr13	12935783	12953212	17430	521.571
chr13	13197353	13215227	17875	231.111
chr13	13311221	13348029	36809	1363.67
chr13	13380459	13395628	15170	1275.57
chr13	13513807	13538688	24882	204.909
chr13	13560411	13591690	31280	255.35
chr13	13776661	13817306	40646	355.211
chr13	13825421	14036105	210685	309.755
chr13	14049526	14110920	61395	239.308
chr13	14425521	14444118	18598	644.636
chr13	15129134	15157997	28864	843.923
chr13	15373783	15400711	26929	164.875
chr13	15413837	15431731	17895	182.125
chr13	15442434	15477195	34762	164.944
chr13	15550272	15580858	30587	278.077
chr13	15787462	15805250	17789	297.75
chr13	15853065	15876476	23412	812.7
chr13	16329551	16363248	33698	1671.82
chr13	16365283	16396651	31369	1098.14
chr13	16503113	16541344	38232	391.615
chr13	16564389	16589816	25428	259.909
chr13	16839981	16870874	30894	1471.53
chr13	16885093	16922431	37339	312.2
chr13	16934913	16952949	18037	234
chr13	16961308	16999715	38408	379.444
chr13	17024050	17071961	47912	244.219
chr13	17130903	17268993	138091	563.798
chr13	17287579	17321969	34391	333.5
chr13	17323097	17368019	44923	380.182
chr13	17436333	17453411	17079	378.182
chr13	17453426	17475901	22476	228.4
chr13	17477131	17557305	80175	700.963
chr13	17564015	17586728	22714	250.75
chr13	17603101	17725477	122377	325.743
chr13	17753812	17794955	41144	212.429
chr13	17797538	17831569	34032	325.882
chr13	17832159	17862460	30302	334.611
chr13	17874657	17904920	30264	242.368
chr13	17908012	17931289	23278	168
chr13	18016797	18043063	26267	225.875
chr13	18049629	18073320	23692	159.071
chr13	18374319	18396493	22175	335.875
chr13	18476357	18505514	29158	245.765
chr13	18671631	18687497	15867	984.444
chr13	18775486	18789725	14240	250.875
chr13	18808647	18829392	20746	562.833
chr13	19159339	19183615	24277	177.471
chr13	19257741	19277515	19775	199.786
chr13	19285282	19315035	29754	704.625
chr13	19572684	19599831	27148	770.455
chr13	19776449	19793745	17297	653.2
chr13	20199408	20213588	14181	176.429
chr13	20232519	20246019	13501	162.625
chr13	20269242	20329970	60729	279.057
chr13	20445473	20460380	14908	173.625
chr13	20511532	20529728	18197	236.333
chr13	20691961	20739463	47503	302.885
chr13	20760702	20835509	74808	357.818
chr13	20836862	20886374	49513	423.971
chr13	21353114	21379443	26330	179.8
chr13	21395236	21413430	18195	1099
chr13	21716778	21736648	19871	342.667
chr13	21749981	21766143	16163	164.909
chr13	21767558	21785643	18086	165.25
chr13	21822927	21839627	16701	185.2
chr13	21942546	21965188	22643	606.6
chr13	21981491	22002941	21451	207.273
chr13	22040263	22059382	19120	168.5
chr13	22153505	22228131	74627	529.688
chr13	22649085	22672384	23300	653.938
chr13	23500535	23513284	12750	411.875
chr13	23533479	23559023	25545	196.375
chr13	23570408	23584127	13720	1468.75
chr13	23605490	23629505	24016	1318
chr13	23691413	23720184	28772	193.955
chr13	23918706	23938814	20109	1821.27
chr13	24103214	24119125	15912	169.778
chr13	24168737	24203806	35070	1142.32
chr13	24240674	24258035	17362	163.364
chr13	24321302	24340127	18826	240
chr14	40795	62504	21710	617.875
chr14	176264	206330	30067	235.625
chr14	299447	317889	18443	207
chr14	338241	355293	17053	2398.67
chr14	681831	694816	12986	255
chr14	730874	746654	15781	182.4
chr14	803413	818732	15320	1139.75
chr14	842249	879800	37552	1210.29
chr14	1619330	1639590	20261	272.545
chr14	1703411	1718753	15343	1055
chr14	1793567	1811207	17641	335.111
chr14	2089626	2108860	19235	407.714
chr14	2134610	2150009	15400	183
chr14	2524450	2573600	49151	365.533
chr14	2751067	2765761	14695	175.667
chr14	3013035	3034121	21087	1106.5
chr14	3190658	3216755	26098	172.286
chr14	3505254	3527829	22576	367.688
chr14	3532165	3559105	26941	488.211
chr14	3652664	3680270	27607	613.833
chr14	3716830	3741742	24913	195.375
chr14	4393801	4439091	45291	1101.56
chr14	4522571	4540247	17677	193.6
chr14	4574138	4589994	15857	248.778
chr14	4594045	4652254	58210	1076.36
chr14	4676302	4714521	38220	255.739
chr14	4758072	4784957	26886	713.125
chr14	4818288	4836523	18236	2836
chr14	5047060	5068159	21100	1964.62
chr14	5182809	5194512	11704	155.571
chr14	5194513	5213667	19155	197
chr14	5239770	5254098	14329	250.143
chr14	5582121	5614477	32357	813.143
chr14	5877520	5908185	30666	1099.25
chr14	6101070	6141813	40744	191.444
chr14	6272056	6300038	27983	378.2
chr14	6417378	6436059	18682	381.833
chr14	6549036	6569362	20327	426.444
chr14	6930722	6969932	39211	1205.71
chr14	6980390	6994549	14160	170.25
chr14	7011132	7031329	20198	187.833
chr14	7173382	7192897	19516	329
chr14	7280141	7298619	18479	214.333
chr14	7358705	7382003	23299	517.9
chr14	7798482	7823874	25393	213.222
chr14	8148519	8188893	40375	197.176
chr14	8191240	8279751	88512	212.521
chr14	8465335	8489545	24211	182.5
chr14	8646822	8666351	19530	269.3
chr14	8909391	8947788	38398	274
chr14	8950499	8966000	15502	621.125
chr14	9288880	9338449	49570	556.6
chr14	9361454	9390377	28924	239.857
chr14	9416658	9443983	27326	532.444
chr14	9454861	9499356	44496	308.941
chr14	9559849	9597717	37869	223.95
chr14	9680063	9709276	29214	265.714
chr14	9728482	9749193	20712	210.9
chr14	9754622	9785530	30909	283
chr14	9791599	9826250	34652	573.381
chr14	9830382	9843566	13185	220.75
chr14	10030883	10049545	18663	321.875
chr14	10555214	10595399	40186	424.1
chr14	10639766	10656893	17128	279.545
chr14	11014026	11066170	52145	225.667
chr14	11389720	11415551	25832	319.917
chr14	11455015	11485056	30042	367
chr14	11639796	11666606	26811	2141.23
chr14	11727435	11742458	15024	1321.86
chr14	11744459	11783715	39257	606.75
chr14	11897421	11939853	42433	358.842
chr14	12328882	12346865	17984	216.375
chr14	12365579	12381801	16223	156.571
chr14	12571888	12605387	33500	1701.62
chr14	12633733	12649554	15822	1565.38
chr14	12806810	12837565	30756	1607.1
chr14	13059109	13093688	34580	190.75
chr14	13095722	13128044	32323	217.5
chr14	13464752	13506612	41861	571.2
chr14	13820108	13842004	21897	2823.75
chr14	14175971	14198978	23008	1769.75
chr14	14319997	14338600	18604	270.143
chr14	14344068	14392320	48253	299.118
chr14	14611086	14651821	40736	1099.47
chr14	14690388	14708833	18446	241.667
chr14	14883585	14919989	36405	335
chr14	14996356	15092919	96564	2903.24
chr14	15208149	15239446	31298	230.7
chr14	15253444	15301047	47604	240.529
chr14	15302766	15345724	42959	649.941
chr14	15353491	15375187	21697	2149.13
chr14	15375188	15397694	22507	1472.5
chr14	15414719	15447797	33079	781.048
chr14	15451162	15507582	56421	323.13
chr14	15731615	15750465	18851	173.583
chr14	16123975	16151762	27788	179.818
chr14	16235470	16256674	21205	458.667
chr14	16315874	16330735	14862	754.5
chr14	16544832	16563776	18945	1463.27
chr14	16721414	16774239	52826	288.172
chr14	16952894	16989930	37037	1120.67
chr14	17174155	17195616	21462	302.625
chr14	17221714	17253563	31850	1590.59
chr14	17550879	17573568	22690	831.3
chr14	17818780	17847188	28409	1236.5
chr14	17974764	18012273	37510	650.75
chr14	18107912	18135448	27537	860.688
chr14	18165488	18188636	23149	225.5
chr14	18392796	18424948	32153	422.273
chr14	18438640	18472513	33874	493.375
chr14	18716793	18762265	45473	1586.59
chr14	18814800	18839686	24887	216.727
chr14	18918577	18946622	28046	307.25
chr14	18958528	18980653	22126	309.5
chr14	19204984	19253693	48710	505.333
chr14	19303230	19344545	41316	1107.9
chr14	19849896	19866794	16899	370.667
chr14	19869537	19918026	48490	239
chr14	19920384	20005361	84978	255.167
chr14	20145342	20162905	17564	2117.88
chr14	20309167	20329378	20212	494.429
chr14	20360385	20397773	37389	705
chr14	20415565	20430630	15066	165.778
chr14	20604159	20629509	25351	174.286
chr14	20630510	20651073	20564	1102.54
chr14	20812753	20842300	29548	811.824
chr14	20861688	20877920	16233	284.778
chr14	21027615	21046657	19043	417.625
chr14	21417445	21435741	18297	1085.62
chr14	21554199	21580176	25978	2013.78
chr14	21803592	21821580	17989	286.875
chr14	22069458	22084617	15160	1091.38
chr14	22207912	22236177	28266	567.333
chr14	22437673	22461304	23632	2642.57
chr14	22908805	22937315	28511	1589.45
chr14	23572326	23591930	19605	406.545
chr14	23856347	23877215	20869	1267.45
chr14	24795270	24818308	23039	753.417
chr14	24855100	24881264	26165	1744.88
chr14	24954450	24967376	12927	281.375
chr14	24985673	25003812	18140	246.273
chr14	25089122	25104382	15261	1052
chr14	25803421	25891299	87879	570.568
chr14	25896405	25921465	25061	270
chr14	25937482	25966864	29383	322.909
chr14	26242667	26260957	18291	376.8
chr14	26540011	26574469	34459	290.929
chr14	26653958	26690452	36495	218.304
chr14	27231636	27248669	17034	215.2
chr14	27877795	27893958	16164	220.625
chr14	28128403	28163418	35016	216.571
chr14	28240271	28262237	21967	1508.92
chr14	28379565	28397354	17790	882.091
chr14	28492596	28509075	16480	1485.11
chr14	28955922	28990250	34329	611.947
chr14	28995903	29031248	35346	333.786
chr14	29081335	29099673	18339	486.5
chr14	29419836	29442194	22359	920.6
chr14	30134519	30162689	28171	1763.67
chr15	160558	178347	17790	1548.75
chr15	420576	469228	48653	195.917
chr15	566073	580607	14535	2066.5
chr15	668625	684659	16035	344.75
chr15	763309	790414	27106	1524.75
chr15	912387	931179	18793	220.545
chr15	1045395	1070554	25160	1683.29
chr15	1075871	1092922	17052	586.333
chr15	1124567	1140648	16082	231.3
chr15	1189076	1221720	32645	1553.47
chr15	1288998	1306057	17060	410.375
chr15	1348414	1402717	54304	876.95
chr15	1402718	1428803	26086	213.556
chr15	1442025	1481430	39406	375.526
chr15	1644500	1692350	47851	246.944
chr15	1824566	1860216	35651	402.933
chr15	1910821	1930661	19841	2175.12
chr15	2133676	2161566	27891	366
chr15	2312794	2333498	20705	261.8
chr15	2379426	2421390	41965	255.2
chr15	2521941	2564338	42398	341
chr15	2597085	2620577	23493	266.875
chr15	2678796	2707826	29031	327.5
chr15	2719366	2763446	44081	2272.89
chr15	2769016	2810332	41317	2134.06
chr15	2841685	2871269	29585	456.588
chr15	3027982	3069926	41945	220.5
chr15	3102599	3151585	48987	746.095
chr15	3215566	3246973	31408	1186.32
chr15	3301243	3325479	24237	1098.11
chr15	3632648	3662791	30144	847.375
chr15	3699419	3728981	29563	764.941
chr15	3736281	3772897	36617	423.036
chr15	3787338	3820709	33372	912.625
chr15	3965214	4153612	188399	538.154
chr15	4158413	4181435	23023	1714.55
chr15	4186007	4243749	57743	370.235
chr15	4244523	4295300	50778	379.281
chr15	4302263	4399638	97376	930.216
chr15	4401628	4421111	19484	507.571
chr15	4459288	4484087	24800	1887.12
chr15	4528881	4679126	150246	465.867
chr15	4699501	4714558	15058	756.75
chr15	4715254	4747321	32068	1418.33
chr15	4754827	4852908	98082	496.381
chr15	4853563	4902421	48859	412.345
chr15	4907311	4942563	35253	169.3
chr15	5022489	5047650	25162	1807.89
chr15	5234670	5272711	38042	349.4
chr15	5307505	5332294	24790	294.778
chr15	5562946	5585744	22799	624
chr15	5592484	5605776	13293	192.375
chr15	5637267	5657502	20236	243.5
chr15	5659681	5739359	79679	820.302
chr15	5741193	5771282	30090	260.154
chr15	5771283	5790749	19467	202.727
chr15	5794013	5830971	36959	3411.47
chr15	5890601	5906636	16036	188.875
chr15	5939409	5962812	23404	207.333
chr15	6026175	6080185	54011	476.552
chr15	6135093	6155931	20839	270.125
chr15	6173835	6204006	30172	1148
chr15	6215341	6227931	12591	196.125
chr15	6641910	6678061	36152	834.833
chr15	6691874	6718251	26378	663
chr15	6827594	6850959	23366	277.2
chr15	6945900	6980895	34996	235.333
chr15	6988328	7005408	17081	1642.88
chr15	7138033	7161230	23198	287.286
chr15	7165945	7251302	85358	2306.57
chr15	7313878	7348425	34548	810.462
chr15	7531655	7545450	13796	177.625
chr15	7699742	7734056	34315	464.824
chr15	7745468	7789067	43600	731.389
chr15	7789102	7954374	165273	537.991
chr15	8051072	8078917	27846	241.143
chr15	8216456	8230040	13585	355.889
chr15	8240042	8272486	32445	241.4
chr15	8277108	8291941	14834	491.286
chr15	8300530	8348501	47972	1096.47
chr15	8466101	8497095	30995	297.714
chr15	8958843	8995002	36160	321.929
chr15	9107940	9127564	19625	478.667
chr15	9146827	9181842	35016	1068
chr15	9233667	9252013	18347	465.9
chr15	9391666	9409866	18201	301.7
chr15	9414382	9444985	30604	339.286
chr15	9826889	9859276	32388	1330.7
chr15	9860512	9877947	17436	303.167
chr15	9956203	9984561	28359	1675.38
chr15	10199917	10220599	20683	1067.67
chr15	10497688	10550150	52463	238.8
chr15	10561821	10616379	54559	1501.19
chr15	11045073	11073357	28285	351.562
chr15	11224759	11251195	26437	256
chr15	11334803	11356974	22172	521.923
chr15	11360009	11375797	15789	221.25
chr15	11618514	11643885	25372	780.25
chr15	11708459	11736856	28398	1032.56
chr15	11868421	11892922	24502	1372.21
chr15	12317104	12350961	33858	481.571
chr15	12803622	12829594	25973	1320.44
chr15	12943632	12968168	24537	623.583
chr15	13309534	13341210	31677	339.368
chr15	13843154	13880313	37160	467.792
chr15	14015614	14036647	21034	220.769
chr15	14042569	14074563	31995	1032.37
chr15	14314766	14340267	25502	1361.06
chr15	14576175	14615760	39586	187.586
chr15	14731057	14750290	19234	366.636
chr15	15097807	15117922	20116	316.25
chr15	15575631	15594382	18752	715.538
chr15	15738949	15764246	25298	407.133
chr15	15971193	15989698	18506	218.889
chr15	16041726	16061759	20034	1862.11
chr15	16374499	16393921	19423	1279.12
chr15	16421024	16447747	26724	164.278
chr15	16905357	16919546	14190	179
chr15	17055278	17076916	21639	1732.38
chr15	17473989	17515275	41287	1695.31
chr15	17586758	17608948	22191	168.889
chr15	17613529	17643623	30095	186.727
chr15	17652928	17665023	12096	200.375
chr15	17723998	17752363	28366	298.938
chr15	17809355	17843690	34336	246.8
chr15	17915526	17991323	75798	307.5
chr15	18225445	18247579	22135	779.692
chr15	19055571	19077672	22102	306.889
chr15	19110965	19129432	18468	551.571
chr15	19364960	19380724	15765	490.25
chr15	19412003	19429665	17663	193.636
chr15	19505206	19531571	26366	174.5
chr15	19617799	19632614	14816	207.222
chr15	19708960	19731420	22461	305.75
chr16_random	9301	120414	111114	1080.1
chr16_random	133694	228796	95103	1432.52
chr16_random	232324	263520	31197	1534.32
chr16_random	266128	468842	202715	954.959
chr16_random	485271	615231	129961	775.708
chr16_random	631416	682774	51359	390
chr16_random	686119	720028	33910	306.6
chr16_random	722029	739041	17013	428.167
chr16	7985	28962	20978	1153.88
chr16	560227	675318	115092	452.725
chr16	682423	718471	36049	378.852
chr16	741742	770668	28927	303.667
chr16	771714	787196	15483	372.667
chr16	1543280	1562803	19524	1882.3
chr16	1783434	1800047	16614	293.364
chr16	2461601	2477350	15750	234.667
chr16	2574690	2591639	16950	3569.11
chr16	3192572	3209651	17080	218
chr16	3215850	3245514	29665	515.556
chr16	3291796	3323073	31278	1866
chr16	3418486	3438329	19844	217
chr16	3498498	3523013	24516	328.375
chr16	3525014	3548483	23470	337.333
chr16	3557374	3594277	36904	693.188
chr16	3599017	3640019	41003	245.095
chr16	3666489	3685498	19010	306.154
chr16	3765910	3846194	80285	299.25
chr16	3928253	3962033	33781	1198.93
chr16	4100320	4148078	47759	2337.68
chr16	4467340	4534083	66744	261.732
chr16	4534307	4649998	115692	697.195
chr16	4808626	4834357	25732	443.182
chr16	4834358	4892435	58078	261.536
chr16	4920203	4947603	27401	398.222
chr16	4962460	4986117	23658	271.333
chr16	4993977	5031471	37495	214.444
chr16	5035872	5066708	30837	197.1
chr16	5164984	5197834	32851	621.474
chr16	5316260	5344198	27939	1051.67
chr16	5348719	5405541	56823	1880.44
chr16	5476853	5561508	84656	1053.07
chr16	5759594	5777333	17740	885.25
chr16	5808665	5835485	26821	243.947
chr16	5917909	5951458	33550	317.25
chr16	5993287	6023208	29922	1657.95
chr16	6051955	6066774	14820	262
chr16	6656205	6676640	20436	216.583
chr16	6682287	6700595	18309	159.125
chr16	6824692	6876437	51746	359.643
chr16	6916465	6942197	25733	203.875
chr16	7153895	7176187	22293	270.6
chr16	7183647	7215323	31677	181.667
chr16	7256411	7426299	169889	390.14
chr16	7426300	7481131	54832	348.205
chr16	7483986	7515925	31940	473.4
chr16	7529716	7551192	21477	194.75
chr16	7626995	7748357	121363	767
chr16	7750437	7845751	95315	245.442
chr16	7867994	7949257	81264	375.128
chr16	7951384	7981316	29933	527.267
chr16	7981317	7994567	13251	191.5
chr16	8026141	8044240	18100	246.25
chr16	8108616	8131053	22438	429.875
chr16	8137391	8166130	28740	530.455
chr16	8351072	8371344	20273	568.556
chr16	8404783	8430873	26091	284.091
chr16	8489238	8512171	22934	292.929
chr16	8601067	8623253	22187	179.667
chr16	8694286	8713658	19373	164.6
chr16	8785520	8818461	32942	165.125
chr16	8822796	8871320	48525	211.545
chr16	8921404	8939378	17975	524
chr16	9015957	9040318	24362	348.071
chr16	9647994	9663277	15284	220.875
chr16	10199099	10229133	30035	1276.7
chr16	10266278	10315045	48768	219.846
chr16	10405938	10479023	73086	2849.05
chr16	10606921	10641867	34947	1370.86
chr16	10723433	10745022	21590	185.429
chr16	10848480	10874314	25835	727
chr16	10918548	10948879	30332	661.15
chr16	10953930	10973895	19966	259.333
chr16	11097578	11111010	13433	1055.57
chr16	11116259	11152779	36521	279.714
chr16	11341685	11375623	33939	175.444
chr16	11403662	11423809	20148	167.7
chr16	11558814	11578831	20018	376
chr16	11731893	11757905	26013	256.231
chr16	12020439	12039964	19526	819.8
chr16	12058846	12075685	16840	1903.88
chr16	12108593	12122922	14330	335.333
chr16	12230508	12254161	23654	226.75
chr16	12417892	12438879	20988	1234.83
chr16	12474694	12505354	30661	321.923
chr16	12556215	12602246	46032	587.103
chr16	12628901	12653895	24995	279.615
chr16	12709406	12802768	93363	235.45
chr16	12810507	12862365	51859	728.722
chr16	12862366	12894673	32308	1166.33
chr16	12948352	12969650	21299	202.889
chr16	13246046	13269502	23457	1927
chr16	13269503	13307573	38071	1232.86
chr16	13326789	13355704	28916	231
chr16	13482350	13537958	55609	632.88
chr16	13565056	13619694	54639	401.667
chr16	13757015	13779989	22975	1150.25
chr16	13878031	13920061	42031	272
chr16	14057842	14102720	44879	1067.55
chr16	14245683	14266024	20342	1558.8
chr16	14976134	14991807	15674	742.375
chr16	15002059	15023701	21643	411.4
chr16	15147963	15169731	21769	210.5
chr16	15174157	15205442	31286	530.882
chr16	15241381	15282888	41508	183.462
chr16	15286894	15343220	56327	341.095
chr16	15344755	15363562	18808	338.154
chr16	15389833	15415084	25252	3134.62
chr16	15441014	15481378	40365	182.133
chr16	15529040	15549076	20037	437.833
chr16	15551073	15583969	32897	341.1
chr16	15586210	15605944	19735	232.556
chr16	15781147	15802455	21309	1785.38
chr16	16076078	16093102	17025	243.143
chr16	16261338	16288441	27104	1251.6
chr16	16326461	16394902	68442	353.683
chr16	16454909	16514496	59588	452.943
chr16	16520301	16534775	14475	223
chr16	16610212	16679588	69377	229.81
chr16	16841231	16867705	26475	178.545
chr16	16958796	16977440	18645	1646.25
chr16	17047624	17062244	14621	166.667
chr16	17083267	17159906	76640	605.643
chr16	17180105	17196102	15998	185.286
chr16	17590818	17608345	17528	241.5
chr16	17949782	17974483	24702	785.933
chr16	18224348	18241084	16737	1244.88
chr16	18292452	18309281	16830	174.125
chr16	18447233	18461863	14631	206.125
chr16	19402796	19427587	24792	214.364
chr16	19600196	19620399	20204	1316.8
chr16	19719659	19821750	102092	507.207
chr16	19836111	19917808	81698	353.304
chr16	19918969	19947650	28682	615.667
chr16	19955300	20011890	56591	445.657
chr16	20017342	20148436	131095	453.756
chr16	20156050	20183558	27509	260.714
chr16	20203209	20265555	62347	377.72
chr16	20266660	20342700	76041	383.13
chr16	20351766	20460350	108585	393.886
chr16	20470948	20583376	112429	440.483
chr16	20864435	20905855	41421	259.917
chr16	20914216	20933392	19177	318.1
chr16	20935715	20962962	27248	911.211
chr16	21237381	21256578	19198	278.333
chr16	21416262	21435404	19143	1496.22
chr16	21501587	21524229	22643	388.786
chr16	22037594	22051491	13898	798.5
chr17_random	32884	66242	33359	276.8
chr17_random	296484	337486	41003	248.286
chr17_random	449399	470884	21486	3125.56
chr17_random	483516	513856	30341	331.474
chr17	85913	105909	19997	1895.5
chr17	270324	289854	19531	617.091
chr17	670641	692412	21772	707.25
chr17	1124271	1137376	13106	327.25
chr17	1137377	1151498	14122	382
chr17	1212951	1236471	23521	205
chr17	1572247	1585757	13511	193.714
chr17	2068301	2086785	18485	762.143
chr17	2553104	2589366	36263	340.731
chr17	2701495	2723768	22274	354.75
chr17	2824443	2848494	24052	1050
chr17	3461916	3477912	15997	1037.22
chr17	3492557	3510267	17711	377.143
[truncated: 644 more rows]
