# Supplementary material for: Analysis of high-identity segmental duplications in the grapevine genome
Source: BMC Genomics. 2011 Aug 26;12:436. doi: 10.1186/1471-2164-12-436 (PMC3179966; doi:10.1186/1471-2164-12-436)
Supplement: Additional file 10 — GC and repeat content of the whole-genome and segmentally duplicated regions. The table compares the GC level and repeat content defined by the RepeatMasker tool between grapevine whole-genome and the identified segmentally duplicated regions. [file 1471-2164-12-436-S10.XLS]

## Sheet: Additional file 10
GC and repeat content of the whole-genome and segmentally duplicated regions.
		whole genome	segmental duplications
GC level		0.3455	0.351
bases masked		0.2926	0.3069
Retroelements		0.1882	0.2034
	LINE (L1/CIN4)	0.038	0.0169
	LTR elements:	0.1503	0.1865
	Ty1/Copia	0.0664	0.0743
	Gypsy/DIRS1	0.0809	0.108
DNA transposons		0.0542	0.0588
	hobo-Activator	0.0111	0.0115
	En-Spm	0.0089	0.0108
	MuDR-IS905	0.0207	0.0254
	Tourist/Harbinger	0.0134	0.0109
Total interspersed repeats:		0.2424	0.2622
Small RNA:		0.0001	0.0001
Simple repeats:		0.0071	0.0068
Low complexity:		0.0431	0.038
