# Supplementary material for: Analysis of high-identity segmental duplications in the grapevine genome
Source: BMC Genomics. 2011 Aug 26;12:436. doi: 10.1186/1471-2164-12-436 (PMC3179966; doi:10.1186/1471-2164-12-436)
Supplement: Additional file 11 — Fully and partially duplicated gene content in grapevine chromosomes. The table lists the number of total genes, number of fully and partially duplicated genes (full and part dup genes), chromosome gene density, density of fully and partially duplicated genes in duplicated regions (full and part dup gene density), and ratio between full and part dup gene density and chr gene density (ratio of densities), for each chromosome, all nonrandom chromosomes, all random chromosomes, all nonrandom and random chromosomes, and for the whole genome. Gene density is calculated as the average number of genes present in 100 kb of genomic sequence. [file 1471-2164-12-436-S11.XLS]

## Sheet: Additional file 11
Fully and partially duplicated gene content in grapevine chromosomes.
chr	total genes	full and part dup genes	chr gene density	full and part dup gene density	ratio of densities
chr1	1399	128	6.07267	4.68266	0.771103
chr2	976	142	5.19706	4.68232	0.900955
chr3	1104	217	5.70783	5.6208	0.984752
chr4	1363	181	5.71065	5.48264	0.960073
chr5	1435	207	5.73504	5.61135	0.978433
chr6	1289	121	5.99301	4.22366	0.704764
chr7	1357	103	6.45373	4.4119	0.683621
chr8	1488	120	6.64707	5.91613	0.890036
chr9	1136	249	4.93769	4.37229	0.885493
chr10	842	148	4.64143	4.33556	0.934099
chr11	1082	106	5.45943	4.91741	0.900718
chr12	1263	259	5.56331	5.94269	1.06819
chr13	1281	215	5.25081	4.68141	0.891561
chr14	1625	220	5.36759	4.86573	0.906501
chr15	957	183	4.71314	4.08551	0.866833
chr16	1048	201	4.75212	3.63404	0.76472
chr17	1006	118	5.87379	4.80922	0.818759
chr18	1796	222	6.11715	4.8771	0.797283
chr19	1200	258	4.99545	4.43987	0.888783
Tot_nonrandom	23647	3398	5.54865	4.75856	0.857607
chr1_random	7	2	1.23037	1.46631	1.19176
chr3_random	28	9	2.29368	3.02693	1.31968
chr4_random	5	–	6.5585	–	–
chr5_random	10	–	2.37396	–	–
chr7_random	73	10	5.04481	7.13236	1.4138
chr9_random	4	2	0.819956	1.45592	1.77561
chr10_random	52	12	6.58557	3.94973	0.599756
chr11_random	11	–	3.89383	–	–
chr12_random	36	8	2.29852	1.98162	0.862127
chr13_random	156	62	4.77318	5.74085	1.20273
chr16_random	28	28	3.78338	4.16436	1.1007
chr17_random	15	3	1.80781	2.37739	1.31507
chr18_random	211	58	4.08124	4.24727	1.04068
Tot_random	636	194	3.77036	4.16045	1.10346
Tot_placed	24283	3592	5.48094	4.7219	0.861512
chrUn	2063	300	4.78053	3.37973	0.706979
Tot_whole	26346	3892	5.41877	4.58165	0.845514
