# Supplementary material for: Analysis of high-identity segmental duplications in the grapevine genome
Source: BMC Genomics. 2011 Aug 26;12:436. doi: 10.1186/1471-2164-12-436 (PMC3179966; doi:10.1186/1471-2164-12-436)
Supplement: Additional file 12 — Gene-containing duplicated intervals in grapevine chromosomes. The table lists the number and fraction of duplicated intervals with fully duplicated genes and with fully and/or partially duplicated genes, in each grapevine chromosome, all nonrandom chromosomes, all random chromosomes, all nonrandom and random chromosomes, and in the whole genome. [file 1471-2164-12-436-S12.XLS]

## Sheet: Additional file 12
Gene-containing duplicated intervals in grapevine chromosomes.
	Full genes		Full and/or part genes
chr	# dup intervals	Fraction	# dup intervals	Fraction
chr1	37	0.393617	59	0.62766
chr2	59	0.567308	69	0.663462
chr3	81	0.613636	104	0.787879
chr4	60	0.508475	91	0.771186
chr5	69	0.552	95	0.76
chr6	40	0.449438	60	0.674157
chr7	37	0.4625	55	0.6875
chr8	43	0.5	63	0.732558
chr9	82	0.491018	113	0.676647
chr10	56	0.504505	71	0.63964
chr11	38	0.463415	52	0.634146
chr12	84	0.587413	111	0.776224
chr13	81	0.582734	105	0.755396
chr14	82	0.515723	108	0.679245
chr15	66	0.492537	91	0.679104
chr16	73	0.489933	96	0.644295
chr17	35	0.384615	64	0.703297
chr18	73	0.496599	109	0.741497
chr19	101	0.583815	125	0.722543
Tot_nonrandom	1197	0.515282	1641	0.706414
chr1_random	1	0.5	1	0.5
chr3_random	3	0.333333	5	0.555556
chr4_random	–	–	–	–
chr5_random	–	–	–	–
chr7_random	3	0.6	3	0.6
chr9_random	2	0.5	2	0.5
chr10_random	1	0.333333	1	0.333333
chr11_random	–	–	–	–
chr12_random	4	0.4	6	0.6
chr13_random	17	0.607143	23	0.821429
chr16_random	7	0.875	8	1
chr17_random	2	0.5	2	0.5
chr18_random	19	0.527778	22	0.611111
Tot_random	59	0.541284	73	0.669725
Tot_placed	1256	0.516447	1714	0.70477
chrUn	111	0.528571	133	0.633333
Tot_whole	1367	0.517411	1847	0.699092
