# Supplementary material for: Analysis of high-identity segmental duplications in the grapevine genome
Source: BMC Genomics. 2011 Aug 26;12:436. doi: 10.1186/1471-2164-12-436 (PMC3179966; doi:10.1186/1471-2164-12-436)
Supplement: Additional file 13 — Summary of InterPro scan results for the whole genome and its segmentally duplicated portion. The table lists the number of genes, number of InterPro domains, number of InterProScan matches, number of genes with at least one InterPro domain, number of genes with no InterPro domain, percentage of genes with at least one InterPro domain, percentage of genes with no InterPro domain, for the whole genome and its segmentally duplicated portion. [file 1471-2164-12-436-S13.XLS]

## Sheet: Additional file 13
Summary of InterPro scan results for the whole genome and its segmentally duplicated portion.
	Whole genome	Segmental duplications
# genes	26346	2589
# InterPro domains	3339	576
# InterProScan matches	81601	5059
# genes with InterPro domain/s	14825	1082
# genes w/o InterPro domain	11521	1507
% genes with InterPro domain/s	0.562704	0.417922
% genes w/o InterPro domain	0.437296	0.582078
