# Supplementary material for: Analysis of high-identity segmental duplications in the grapevine genome
Source: BMC Genomics. 2011 Aug 26;12:436. doi: 10.1186/1471-2164-12-436 (PMC3179966; doi:10.1186/1471-2164-12-436)
Supplement: Additional file 14 — InterPro domains identified in grapevine proteins and their enrichment factor in duplicated vs. unique genes. The table lists the InterPro domains identified in proteins codified by the grapevine genome, their occurrence in unique and duplicated genes, and their enrichment factor in duplicated vs. unique genes. The InterPro domains are sorted by their enrichment factor in descending order. [file 1471-2164-12-436-S14.XLS]

## Sheet: Additional file 14
InterPro domains identified in grapevine proteins and their enrichment factor in duplicated vs. unique genes.
	InterPro	Description	counts_unique	counts_dup	note	enrichment factor
1	IPR001209	Ribosomal protein S14	0	1	only in dup	–
2	IPR001280	Photosystem I, PsaA/PsaB	0	3	only in dup	–
3	IPR002429	Cytochrome c oxidase subunit II C-terminal	0	1	only in dup	–
4	IPR003359	Photosystem I assembly protein Ycf4	0	1	only in dup	–
5	IPR003526	2-C-methyl-D-erythritol 2,4-cyclodiphosphate synthase, core	0	1	only in dup	–
6	IPR003687	Photosystem II protein PsbK	0	1	only in dup	–
7	IPR004441	RNA methyltransferase TrmH, group 3	0	1	only in dup	–
8	IPR005550	Kinetochore protein Ndc80	0	6	only in dup	–
9	IPR005631	Protein of unknown function DUF339	0	1	only in dup	–
10	IPR006342	Methyltransferase FkbM	0	1	only in dup	–
11	IPR007005	XAP5 protein	0	1	only in dup	–
12	IPR007019	Surfeit locus 6	0	1	only in dup	–
13	IPR007129	Ubiquinol-cytochrome c chaperone, CBP3	0	1	only in dup	–
14	IPR007802	Cytochrome b6/f complex subunit VI	0	1	only in dup	–
15	IPR010198	Naphthoate synthase	0	1	only in dup	–
16	IPR011759	Cytochrome C oxidase subunit II, transmembrane domain	0	1	only in dup	–
17	IPR013383	CRISPR-associated protein DxTHG, conserved site	0	1	only in dup	–
18	IPR015964	Cytochrome C oxidase subunit II-like, transmembrane domain	0	1	only in dup	–
19	IPR017562	Cytochrome c-type biogenesis protein CcsA	0	1	only in dup	–
20	IPR018086	NADH:ubiquinone oxidoreductase, subunit 1, conserved site	0	1	only in dup	–
21	IPR018393	NADH-plastoquinone oxidoreductase, chain 5 subgroup	0	1	only in dup	–
22	IPR018483	Carbohydrate kinase, FGGY, conserved site	0	1	only in dup	–
23	IPR018943	Oligosaccaryltransferase	0	1	only in dup	–
24	IPR019020	Cytochrome c-552/DMSO reductase-like, haem-binding domain	0	1	only in dup	–
25	IPR020537	ATPase, F0 complex, subunit C, DCCD-binding site	0	1	only in dup	–
26	IPR020555	2-C-methyl-D-erythritol 2,4-cyclodiphosphate synthase, conserved site	0	1	only in dup	–
1	IPR000399	TPP-binding enzyme, conserved site	1	4	enriched	57.8838
2	IPR002319	Phenylalanyl-tRNA synthetase alpha chain	4	16	enriched	57.8838
3	IPR005803	Stearoyl-ACP desaturase, conserved site	1	3	enriched	43.4128
4	IPR018038	Ribosomal protein L30, conserved site	1	3	enriched	43.4128
5	IPR005922	Phenylalanine ammonia-lyase	4	10	enriched	36.1774
6	IPR022313	Phenylalanine/histidine ammonia-lyases, active site	4	10	enriched	36.1774
7	IPR009118	Annexin, type plant	3	7	enriched	33.7655
8	IPR015472	Annexin like protein	6	14	enriched	33.7655
9	IPR002160	Proteinase inhibitor I3, Kunitz legume	2	4	enriched	28.9419
10	IPR002187	Nitrogen regulatory protein PII	1	2	enriched	28.9419
11	IPR003448	Molybdopterin biosynthesis MoaE	1	2	enriched	28.9419
12	IPR005121	Phenylalanyl-tRNA synthetase, beta subunit, ferrodoxin-fold anticodon-binding	1	2	enriched	28.9419
13	IPR005124	Vacuolar (H+)-ATPase G subunit	2	4	enriched	28.9419
14	IPR005797	Cytochrome b/b6, N-terminal	1	2	enriched	28.9419
15	IPR005999	Glycerol kinase	1	2	enriched	28.9419
16	IPR011065	Kunitz inhibitor ST1-like	2	4	enriched	28.9419
17	IPR012439	Protein of unknown function DUF1640	2	4	enriched	28.9419
18	IPR015867	Nitrogen regulatory protein PII/ATP phosphoribosyltransferase, C-terminal	1	2	enriched	28.9419
19	IPR016174	Di-haem cytochrome, transmembrane	1	2	enriched	28.9419
20	IPR016175	Cytochrome b/b6	1	2	enriched	28.9419
21	IPR001464	Annexin	7	14	enriched	28.9419
22	IPR018502	Annexin repeat	7	14	enriched	28.9419
23	IPR018088	Chalcone/stilbene synthase, active site	6	10	enriched	24.1182
24	IPR014189	Quinone oxidoreductase putative, PIG3	3	4	enriched	19.2946
25	IPR003653	Peptidase C48, SUMO/Sentrin/Ubl1	18	20	enriched	16.0788
26	IPR019780	Germin, manganese binding site	17	18	enriched	15.3222
27	IPR000101	Gamma-glutamyltranspeptidase	1	1	enriched	14.4709
28	IPR000116	High mobility group, HMG-I/HMG-Y	1	1	enriched	14.4709
29	IPR000132	Nitrilase/cyanide hydratase, conserved site	5	5	enriched	14.4709
30	IPR000454	ATPase, F0 complex, subunit C	1	1	enriched	14.4709
31	IPR000509	Ribosomal protein L36e	1	1	enriched	14.4709
32	IPR000568	ATPase, F0 complex, subunit A	1	1	enriched	14.4709
33	IPR000630	Ribosomal protein S8	1	1	enriched	14.4709
34	IPR000685	Ribulose bisphosphate carboxylase, large subunit, C-terminal	1	1	enriched	14.4709
35	IPR000738	WHEP-TRS	1	1	enriched	14.4709
36	IPR000883	Cytochrome c oxidase, subunit I	1	1	enriched	14.4709
37	IPR001204	Phosphate transporter	1	1	enriched	14.4709
38	IPR001805	Adenosine kinase	1	1	enriched	14.4709
39	IPR002397	Cytochrome P450, B-class	1	1	enriched	14.4709
40	IPR002402	Cytochrome P450, E-class, group II	1	1	enriched	14.4709
41	IPR003567	Cytochrome c-type biogenesis protein	1	1	enriched	14.4709
42	IPR003569	Cytochrome c-type biogenesis protein CcbS	1	1	enriched	14.4709
43	IPR004183	Extradiol ring-cleavage dioxygenase, class III enzyme, subunit B	1	1	enriched	14.4709
44	IPR004327	Phosphotyrosyl phosphatase activator, PTPA	1	1	enriched	14.4709
45	IPR004530	Phenylalanyl-tRNA synthetase, class IIc, mitochondrial	1	1	enriched	14.4709
46	IPR004870	Nucleoporin, Nup155-like	2	2	enriched	14.4709
47	IPR005290	Ribosomal protein S15, bacterial-type	1	1	enriched	14.4709
48	IPR005442	Glutathione S-transferase, omega-class	1	1	enriched	14.4709
49	IPR005513	Late embryogenesis abundant protein, group 1	1	1	enriched	14.4709
50	IPR005554	Nrap protein	1	1	enriched	14.4709
51	IPR005956	4-hydroxyphenylpyruvate dioxygenase	1	1	enriched	14.4709
52	IPR005998	Ribosomal protein L7, eukaryotic	2	2	enriched	14.4709
53	IPR006721	ATPase, F1 complex, epsilon subunit, mitochondrial	1	1	enriched	14.4709
54	IPR006816	Engulfment/cell motility, ELMO	4	4	enriched	14.4709
55	IPR007258	Vps52/Sac2	1	1	enriched	14.4709
56	IPR007365	Transferrin receptor-like, dimerisation	1	1	enriched	14.4709
57	IPR008496	Protein of unknown function DUF778	1	1	enriched	14.4709
58	IPR008709	Neurochondrin	1	1	enriched	14.4709
59	IPR009040	Ferritin-like	2	2	enriched	14.4709
60	IPR010084	Beta-hydroxyacyl-(acyl-carrier-protein) dehydratase FabZ	1	1	enriched	14.4709
61	IPR012093	Pirin	1	1	enriched	14.4709
62	IPR012347	Ferritin-related	2	2	enriched	14.4709
63	IPR012348	Ribonucleotide reductase-related	8	8	enriched	14.4709
64	IPR014034	Ferritin, conserved site	2	2	enriched	14.4709
65	IPR015566	Molecular chaperone, heat shock protein, endoplasmin	1	1	enriched	14.4709
66	IPR015623	Actin-related protein 3	1	1	enriched	14.4709
67	IPR015672	GPCR 89-related	1	1	enriched	14.4709
68	IPR018265	Ribosomal protein L35, conserved site	1	1	enriched	14.4709
69	IPR018300	Aminotransferase, class IV, conserved site	1	1	enriched	14.4709
70	IPR020055	Ribosomal protein L25, N-terminal	1	1	enriched	14.4709
71	IPR000409	Beige/BEACH	3	3	enriched	14.4709
72	IPR000744	NSF attachment protein	3	3	enriched	14.4709
73	IPR020655	Serine/threonine-protein kinase, putative	3	3	enriched	14.4709
74	IPR008948	L-Aspartase-like	11	10	enriched	13.1554
75	IPR001929	Germin	19	17	enriched	12.9477
76	IPR009078	Ferritin/ribonucleotide reductase-like	12	10	enriched	12.0591
77	IPR016082	Ribosomal protein L30, ferredoxin-like fold domain	7	5	enriched	10.3364
78	IPR004182	GRAM	10	7	enriched	10.1297
79	IPR006045	Cupin 1	30	21	enriched	10.1297
80	IPR001519	Ferritin, N-terminal	3	2	enriched	9.6473
81	IPR002092	DNA-directed RNA polymerase, bacteriophage type	3	2	enriched	9.6473
82	IPR011322	Nitrogen regulatory PII-like, alpha/beta	3	2	enriched	9.6473
83	IPR017760	L-ascorbate oxidase, plants	3	2	enriched	9.6473
84	IPR021190	Peptidase M10A, matrix metallopeptidase	3	2	enriched	9.6473
85	IPR016035	Acyl transferase/acyl hydrolase/lysophospholipase	21	13	enriched	8.95821
86	IPR003609	Apple-like	45	27	enriched	8.68257
87	IPR017446	Polyprenyl synthetase-related	5	3	enriched	8.68257
88	IPR011051	Cupin, RmlC-type	45	25	enriched	8.03942
89	IPR004345	TB2/DP1/HVA22 related protein	13	7	enriched	7.79205
90	IPR000301	Tetraspanin, subgroup	2	1	enriched	7.23547
91	IPR000484	Photosynthetic reaction centre, L/M	2	1	enriched	7.23547
92	IPR000577	Carbohydrate kinase, FGGY	4	2	enriched	7.23547
93	IPR000590	Hydroxymethylglutaryl-coenzyme A synthase, active site	4	2	enriched	7.23547
94	IPR001021	Ribosomal protein L25	2	1	enriched	7.23547
95	IPR001095	Acetyl-CoA carboxylase, alpha subunit	2	1	enriched	7.23547
96	IPR001706	Ribosomal protein L35, non-mitochondrial	2	1	enriched	7.23547
97	IPR001852	Vitamin B6 biosynthesis protein	2	1	enriched	7.23547
98	IPR002020	Citrate synthase-like	2	1	enriched	7.23547
99	IPR002226	Catalase	2	1	enriched	7.23547
100	IPR002467	Peptidase M24A, methionine aminopeptidase, subfamily 1	2	1	enriched	7.23547
101	IPR002634	BolA-like protein	2	1	enriched	7.23547
102	IPR002671	Ribosomal protein L22e	2	1	enriched	7.23547
103	IPR004591	Replication factor-a protein 1 Rpa1	2	1	enriched	7.23547
104	IPR004636	Acetylornithine/succinylornithine aminotransferase	2	1	enriched	7.23547
105	IPR004977	Ribosomal protein S25	2	1	enriched	7.23547
106	IPR005755	Ribosomal protein L13, eukaryotic/archaeal	2	1	enriched	7.23547
107	IPR005786	Branched-chain amino acid aminotransferase II	2	1	enriched	7.23547
108	IPR005805	Rieske iron-sulphur protein, C-terminal	2	1	enriched	7.23547
109	IPR006596	Nucleotide binding protein, PINc	2	1	enriched	7.23547
110	IPR006984	Protein of unknown function DUF652	2	1	enriched	7.23547
111	IPR008383	Apoptosis inhibitory 5	2	1	enriched	7.23547
112	IPR008862	T-complex 11	2	1	enriched	7.23547
113	IPR010326	Exocyst complex component Sec6	2	1	enriched	7.23547
114	IPR013212	Mad3/BUB1 homology region 1	2	1	enriched	7.23547
115	IPR015661	Mitotic checkpoint serine/threonine protein kinase, Bub1	2	1	enriched	7.23547
116	IPR016142	Citrate synthase-like, large alpha subdomain	2	1	enriched	7.23547
117	IPR018028	Catalase related subgroup	2	1	enriched	7.23547
118	IPR018162	Alanyl-tRNA synthetase, class IIc, anti-codon-binding domain	4	2	enriched	7.23547
119	IPR018188	Ribonuclease T2, active site	2	1	enriched	7.23547
120	IPR020179	Antigen surface cell precursor, Sca1	2	1	enriched	7.23547
121	IPR020785	Ribosomal protein L11, conserved site	2	1	enriched	7.23547
122	IPR002155	Thiolase	6	3	enriched	7.23547
123	IPR000198	RhoGAP	7	3	enriched	6.20184
124	IPR003010	Nitrilase/cyanide hydratase and apolipoprotein N-acyltransferase	14	6	enriched	6.20184
125	IPR008936	Rho GTPase activation protein	7	3	enriched	6.20184
126	IPR018333	Squalene cyclase	14	6	enriched	6.20184
127	IPR001584	Integrase, catalytic core	5	2	enriched	5.78838
128	IPR002379	ATPase, F0/V0 complex, subunit C	5	2	enriched	5.78838
129	IPR006026	Peptidase, metallopeptidase	5	2	enriched	5.78838
130	IPR007529	Zinc finger, HIT-type	5	2	enriched	5.78838
131	IPR008758	Peptidase S28	8	3	enriched	5.42661
132	IPR011047	Quinonprotein alcohol dehydrogenase-like	8	3	enriched	5.42661
133	IPR013084	Zinc finger, CCHC retroviral-type	8	3	enriched	5.42661
134	IPR018150	Aminoacyl-tRNA synthetase, class II (D/K/N)-like	8	3	enriched	5.42661
135	IPR018391	Pyrrolo-quinoline quinone beta-propeller repeat	8	3	enriched	5.42661
136	IPR002365	Terpene synthase, conserved site	14	5	enriched	5.1682
137	IPR000092	Polyprenyl synthetase	6	2	enriched	4.82365
138	IPR000358	Ribonucleotide reductase	3	1	enriched	4.82365
139	IPR000971	Globin, subset	6	2	enriched	4.82365
140	IPR001568	Ribonuclease T2	3	1	enriched	4.82365
141	IPR001892	Ribosomal protein S13	3	1	enriched	4.82365
142	IPR001907	Peptidase S14, ClpP	9	3	enriched	4.82365
143	IPR001958	Tetracycline resistance protein, TetA	3	1	enriched	4.82365
144	IPR001986	3-phosphoshikimate 1-carboxyvinyltransferase, core	3	1	enriched	4.82365
145	IPR002132	Ribosomal protein L5	3	1	enriched	4.82365
146	IPR002136	Ribosomal protein L4/L1e	3	1	enriched	4.82365
147	IPR002283	Isopenicillin N synthase	21	7	enriched	4.82365
148	IPR002477	Peptidoglycan binding-like	6	2	enriched	4.82365
149	IPR003111	Peptidase S16, lon N-terminal	3	1	enriched	4.82365
150	IPR004131	Inorganic H+ pyrophosphatase	3	1	enriched	4.82365
151	IPR004487	Clp protease, ATP-binding subunit ClpX	3	1	enriched	4.82365
152	IPR004808	Exodeoxyribonuclease III xth	3	1	enriched	4.82365
153	IPR006591	RNA polymerase Rbp10	3	1	enriched	4.82365
154	IPR007122	Gelsolin	3	1	enriched	4.82365
155	IPR009068	S15/NS1, RNA-binding	3	1	enriched	4.82365
156	IPR011629	Cobalamin (vitamin B12) biosynthesis CobW-like, C-terminal	3	1	enriched	4.82365
157	IPR012292	Globin	6	2	enriched	4.82365
158	IPR012718	T-complex protein 1, epsilon subunit	3	1	enriched	4.82365
159	IPR014349	Rieske iron-sulphur protein	3	1	enriched	4.82365
160	IPR014758	Methionyl-tRNA synthetase, class Ia, N-terminal	3	1	enriched	4.82365
161	IPR015568	Peptidase M1, puromycin-sensitive aminopeptidase	3	1	enriched	4.82365
162	IPR016141	Citrate synthase-like, core	3	1	enriched	4.82365
163	IPR018269	Ribosomal protein S13, conserved site	3	1	enriched	4.82365
164	IPR020057	Ribosomal protein L25, beta domain	3	1	enriched	4.82365
165	IPR020575	Heat shock protein Hsp90, N-terminal	6	2	enriched	4.82365
166	IPR020783	Ribosomal protein L11, C-terminal domain	3	1	enriched	4.82365
167	IPR020784	Ribosomal protein L11, N-terminal domain	3	1	enriched	4.82365
168	IPR016039	Thiolase-like	52	17	enriched	4.73089
169	IPR014710	RmlC-like jelly roll fold	71	23	enriched	4.68777
170	IPR015683	Glutamate receptor-related	25	8	enriched	4.6307
171	IPR016038	Thiolase-like, subgroup	44	14	enriched	4.60439
172	IPR020477	C2 region	16	5	enriched	4.52217
173	IPR000120	Amidase	13	4	enriched	4.4526
174	IPR001944	Glycoside hydrolase, family 35	23	7	enriched	4.4042
175	IPR002035	von Willebrand factor, type A	17	5	enriched	4.25616
176	IPR001480	Curculin-like (mannose-binding) lectin	51	15	enriched	4.25616
177	IPR008949	Terpenoid synthase	73	21	enriched	4.16288
178	IPR006044	11-S seed storage protein, plant	7	2	enriched	4.13456
179	IPR006626	Parallel beta-helix repeat	25	7	enriched	4.05187
180	IPR001320	Ionotropic glutamate receptor	22	6	enriched	3.94662
181	IPR004045	Glutathione S-transferase, N-terminal	44	12	enriched	3.94662
182	IPR000767	Disease resistance protein	215	58	enriched	3.90379
183	IPR000173	Glyceraldehyde 3-phosphate dehydrogenase subfamily	8	2	enriched	3.61774
184	IPR000245	ATPase, V0 complex, proteolipid subunit C	4	1	enriched	3.61774
185	IPR000558	Histone H2B	4	1	enriched	3.61774
186	IPR000911	Ribosomal protein L11	4	1	enriched	3.61774
187	IPR001372	Dynein light chain, type 1/2	8	2	enriched	3.61774
188	IPR001404	Chaperone protein htpG	8	2	enriched	3.61774
189	IPR001424	Superoxide dismutase, copper/zinc binding	8	2	enriched	3.61774
190	IPR001912	Ribosomal protein S4	4	1	enriched	3.61774
191	IPR002222	Ribosomal protein S19/S15	4	1	enriched	3.61774
192	IPR002303	Valyl-tRNA synthetase, class Ia	4	1	enriched	3.61774
193	IPR003099	Prephenate dehydrogenase	4	1	enriched	3.61774
194	IPR003105	SRA-YDG	8	2	enriched	3.61774
195	IPR003280	Potassium channel, two pore-domain	4	1	enriched	3.61774
196	IPR004328	BRO1	4	1	enriched	3.61774
197	IPR005822	Ribosomal protein L13	4	1	enriched	3.61774
198	IPR007273	SCAMP	4	1	enriched	3.61774
199	IPR007599	Der1-like	4	1	enriched	3.61774
200	IPR009051	Alpha-helical ferredoxin	4	1	enriched	3.61774
201	IPR013792	RNA 3'-terminal phosphate cyclase/enolpyruvate transferase, alpha/beta	4	1	enriched	3.61774
202	IPR015629	Clathrin coat associated protein AP-50	4	1	enriched	3.61774
203	IPR016084	Haem oxygenase-like, multi-helical	4	1	enriched	3.61774
204	IPR018152	Superoxide dismutase, copper/zinc, binding site	4	1	enriched	3.61774
205	IPR018368	Chaperonin ClpA/B, conserved site	4	1	enriched	3.61774
206	IPR018376	Enoyl-CoA hydratase/isomerase, conserved site	4	1	enriched	3.61774
207	IPR019754	Valyl-tRNA synthetase, class Ia, N-terminal	4	1	enriched	3.61774
208	IPR020056	Ribosomal protein L25/Gln-tRNA synthetase, beta-barrel domain	4	1	enriched	3.61774
209	IPR002710	Dilute	12	3	enriched	3.61774
210	IPR001023	Heat shock protein Hsp70	21	5	enriched	3.44546
211	IPR008930	Terpenoid cylases/protein prenyltransferase alpha-alpha toroid	101	24	enriched	3.43864
212	IPR000743	Glycoside hydrolase, family 28	26	6	enriched	3.33945
213	IPR019825	Legume lectin, beta chain, Mn/Ca-binding site	13	3	enriched	3.33945
214	IPR005818	Histone H1/H5	9	2	enriched	3.21577
215	IPR012678	Ribosomal protein L23/L15e, core	9	2	enriched	3.21577
216	IPR020478	A.T hook-like	9	2	enriched	3.21577
217	IPR002355	Multicopper oxidase, copper-binding site	41	9	enriched	3.17655
218	IPR004333	Transcription factor, SBP-box	14	3	enriched	3.10092
219	IPR009000	Translation elongation/initiation factor/Ribosomal, beta-barrel	19	4	enriched	3.04652
220	IPR017933	Glutathione S-transferase/chloride channel, C-terminal	57	12	enriched	3.04652
221	IPR000007	Tubby, C-terminal	10	2	enriched	2.89419
222	IPR000156	Ran binding protein 1	5	1	enriched	2.89419
223	IPR000246	Peptidase T2, asparaginase 2	5	1	enriched	2.89419
224	IPR000796	Aspartate/other aminotransferase	5	1	enriched	2.89419
225	IPR001032	Leghaemoglobin	5	1	enriched	2.89419
226	IPR002653	Zinc finger, A20-type	5	1	enriched	2.89419
227	IPR006093	Oxygen oxidoreductase covalent FAD-binding site	5	1	enriched	2.89419
228	IPR006566	FBD-like	5	1	enriched	2.89419
229	IPR009025	DNA-directed RNA polymerase, RBP11-like	5	1	enriched	2.89419
230	IPR010979	Ribosomal protein S13-like, H2TH	5	1	enriched	2.89419
231	IPR011614	Catalase, N-terminal	5	1	enriched	2.89419
232	IPR020835	Catalase-like domain, haem-dependent	5	1	enriched	2.89419
233	IPR018029	C2 membrane targeting protein	55	11	enriched	2.89419
234	IPR008972	Cupredoxin	99	19	enriched	2.77725
235	IPR000916	Bet v I allergen	11	2	enriched	2.63108
236	IPR000994	Peptidase M24, structural domain	11	2	enriched	2.63108
237	IPR001764	Glycoside hydrolase, family 3, N-terminal	22	4	enriched	2.63108
238	IPR010987	Glutathione S-transferase, C-terminal-like	66	12	enriched	2.63108
239	IPR020683	Ankyrin repeat-containing domain	168	29	enriched	2.49796
240	IPR001270	Chaperonin clpA/B	6	1	enriched	2.41182
241	IPR001544	Aminotransferase, class IV	6	1	enriched	2.41182
242	IPR001683	Phox-like	6	1	enriched	2.41182
243	IPR001714	Peptidase M24, methionine aminopeptidase	6	1	enriched	2.41182
244	IPR002004	Polyadenylate-binding protein/Hyperplastic disc protein	6	1	enriched	2.41182
245	IPR003106	Leucine zipper, homeobox-associated	6	1	enriched	2.41182
246	IPR008999	Actin cross-linking	6	1	enriched	2.41182
247	IPR009050	Globin-like	6	1	enriched	2.41182
248	IPR010168	Peptidase M20D, amidohydrolase	6	1	enriched	2.41182
249	IPR011035	Ribosomal protein L25/Gln-tRNA synthetase, anti-codon-binding domain	6	1	enriched	2.41182
250	IPR012340	Nucleic acid-binding, OB-fold	72	12	enriched	2.41182
251	IPR015766	Leucine-rich repeat-containing protein	12	2	enriched	2.41182
252	IPR015892	Carbonic anhydrase, prokaryotic-like, conserved site	6	1	enriched	2.41182
253	IPR018244	Allergen V5/Tpx-1 related, conserved site	6	1	enriched	2.41182
254	IPR019805	Heat shock protein Hsp90, conserved site	6	1	enriched	2.41182
255	IPR001128	Cytochrome P450	284	47	enriched	2.39484
256	IPR000315	Zinc finger, B-box	19	3	enriched	2.28489
257	IPR018170	Aldo/keto reductase, conserved site	19	3	enriched	2.28489
258	IPR017972	Cytochrome P450, conserved site	181	28	enriched	2.2386
259	IPR002401	Cytochrome P450, E-class, group I	233	36	enriched	2.23585
260	IPR001890	RNA-binding, CRM domain	13	2	enriched	2.2263
261	IPR015451	Cyclin D	13	2	enriched	2.2263
262	IPR020471	Aldo/keto reductase subgroup	26	4	enriched	2.2263
263	IPR002772	Glycoside hydrolase, family 3, C-terminal	20	3	enriched	2.17064
264	IPR002110	Ankyrin repeat	141	21	enriched	2.15525
265	IPR000008	C2 calcium-dependent membrane targeting	61	9	enriched	2.13506
266	IPR008973	C2 calcium/lipid-binding domain, CaLB	75	11	enriched	2.12241
267	IPR001752	Kinesin, motor domain	55	8	enriched	2.10487
268	IPR000782	FAS1 domain	14	2	enriched	2.06728
269	IPR001104	3-oxo-5-alpha-steroid 4-dehydrogenase, C-terminal	7	1	enriched	2.06728
270	IPR001765	Carbonic anhydrase	7	1	enriched	2.06728
271	IPR001930	Peptidase M1, membrane alanine aminopeptidase	7	1	enriched	2.06728
272	IPR002452	Alpha tubulin	7	1	enriched	2.06728
273	IPR006455	Homeobox domain, ZF-HD class	7	1	enriched	2.06728
274	IPR006458	Protein of unknown function DUF623	7	1	enriched	2.06728
275	IPR009019	K Homology, prokaryotic type	7	1	enriched	2.06728
276	IPR013032	EGF-like region, conserved site	7	1	enriched	2.06728
277	IPR017900	4Fe-4S ferredoxin, iron-sulphur binding, conserved site	7	1	enriched	2.06728
278	IPR018209	Pyruvate kinase, active site	7	1	enriched	2.06728
279	IPR020476	NUDIX hydrolase	7	1	enriched	2.06728
280	IPR003591	Leucine-rich repeat, typical subtype	273	38	enriched	2.01427
281	IPR016027	Nucleic acid-binding, OB-fold-like	80	11	enriched	1.98976
282	IPR002213	UDP-glucuronosyl/UDP-glucosyltransferase	118	16	enriched	1.96216
283	IPR018451	NAF/FISL domain	15	2	enriched	1.92946
284	IPR001395	Aldo/keto reductase	46	6	enriched	1.88752
285	IPR002113	Adenine nucleotide translocator 1	23	3	enriched	1.88752
286	IPR000322	Glycoside hydrolase, family 31	8	1	enriched	1.80887
287	IPR000764	Uridine kinase	8	1	enriched	1.80887
288	IPR000985	Legume lectin, alpha chain, conserved site	8	1	enriched	1.80887
289	IPR000999	Ribonuclease III	8	1	enriched	1.80887
290	IPR001283	Allergen V5/Tpx-1 related	8	1	enriched	1.80887
291	IPR001382	Glycoside hydrolase, family 47	8	1	enriched	1.80887
292	IPR001494	Importin-beta, N-terminal	8	1	enriched	1.80887
293	IPR001579	Glycoside hydrolase, chitinase active site	8	1	enriched	1.80887
294	IPR001619	Sec1-like protein	8	1	enriched	1.80887
295	IPR002168	Lipase, GDXG, active site	8	1	enriched	1.80887
296	IPR003606	Pre-SET zinc-binding sub-group	8	1	enriched	1.80887
297	IPR004240	Nonaspanin (TM9SF)	8	1	enriched	1.80887
298	IPR004838	Aminotransferases, class-I, pyridoxal-phosphate-binding site	16	2	enriched	1.80887
299	IPR004873	BURP	8	1	enriched	1.80887
300	IPR005856	Cysteine synthase K/M	8	1	enriched	1.80887
301	IPR005859	Cysteine synthase A	8	1	enriched	1.80887
302	IPR009008	Valyl/Leucyl/Isoleucyl-tRNA synthetase, class Ia, editing	8	1	enriched	1.80887
303	IPR011583	Chitinase II	8	1	enriched	1.80887
304	IPR012419	Cas1p-like	8	1	enriched	1.80887
305	IPR014830	Glycolipid transfer protein, GLTP	8	1	enriched	1.80887
306	IPR017940	ABC transporter integral membrane type 1	48	6	enriched	1.80887
307	IPR011527	ABC transporter, transmembrane domain, type 1	49	6	enriched	1.77195
308	IPR002067	Mitochondrial carrier protein	33	4	enriched	1.75405
309	IPR006649	Like-Sm ribonucleoprotein (LSM) domain, eukaryotic/archaea-type	17	2	enriched	1.70246
310	IPR006652	Kelch repeat type 1	26	3	enriched	1.66972
311	IPR000571	Zinc finger, CCCH-type	62	7	enriched	1.63382
312	IPR000467	D111/G-patch	9	1	enriched	1.60788
313	IPR001388	Synaptobrevin	9	1	enriched	1.60788
314	IPR006476	Conserved hypothetical protein CHP01589, plant	9	1	enriched	1.60788
315	IPR006539	ATPase, P-type, phospholipid-translocating, flippase	9	1	enriched	1.60788
316	IPR007728	Pre-SET domain	9	1	enriched	1.60788
317	IPR008808	Powdery mildew resistance protein, RPW8 domain	9	1	enriched	1.60788
318	IPR009001	Translation elongation factor EF1A/initiation factor IF2gamma, C-terminal	9	1	enriched	1.60788
319	IPR014044	SCP-like extracellular	9	1	enriched	1.60788
320	IPR017896	4Fe-4S ferredoxin, iron-sulpur binding domain	9	1	enriched	1.60788
321	IPR017941	Rieske [2Fe-2S] iron-sulphur domain	9	1	enriched	1.60788
322	IPR019954	Ubiquitin conserved site	9	1	enriched	1.60788
323	IPR011032	GroES-like	73	8	enriched	1.58586
324	IPR004141	Strictosidine synthase	28	3	enriched	1.55046
325	IPR001878	Zinc finger, CCHC-type	38	4	enriched	1.52326
326	IPR002403	Cytochrome P450, E-class, group IV	19	2	enriched	1.52326
327	IPR006195	Aminoacyl-tRNA synthetase, class II, conserved domain	19	2	enriched	1.52326
328	IPR006671	Cyclin, N-terminal	19	2	enriched	1.52326
329	IPR000425	Major intrinsic protein	29	3	enriched	1.49699
330	IPR022398	Peptidase S8/S53, subtilisin, active site	68	7	enriched	1.48966
331	IPR012335	Thioredoxin fold	148	15	enriched	1.46665
332	IPR000209	Peptidase S8/S53, subtilisin/kexin/sedolisin	79	8	enriched	1.46541
333	IPR000164	Histone H3	10	1	enriched	1.44709
334	IPR001216	Cysteine synthase/cystathionine beta-synthase P-phosphate-binding site	10	1	enriched	1.44709
335	IPR002119	Histone H2A	10	1	enriched	1.44709
336	IPR005814	Aminotransferase class-III	10	1	enriched	1.44709
337	IPR006459	Uncharacterised protein family UPF0497, trans-membrane plant subgroup	10	1	enriched	1.44709
338	IPR006598	Lipopolysaccharide-modifying protein	10	1	enriched	1.44709
339	IPR007248	Mpv17/PMP22	10	1	enriched	1.44709
340	IPR008539	Protein of unknown function DUF821, CAP10-like	10	1	enriched	1.44709
341	IPR010908	Longin	10	1	enriched	1.44709
342	IPR011237	Peptidase M16, core	10	1	enriched	1.44709
343	IPR011249	Metalloenzyme, LuxS/M16 peptidase-like, metal-binding	10	1	enriched	1.44709
344	IPR011650	Peptidase M20, dimerisation	10	1	enriched	1.44709
345	IPR010920	Like-Sm ribonucleoprotein (LSM)-related domain	30	3	enriched	1.44709
346	IPR017761	Laccase	30	3	enriched	1.44709
347	IPR011009	Protein kinase-like domain	991	99	enriched	1.44563
348	IPR019775	WD40 repeat, conserved site	132	13	enriched	1.42517
349	IPR003439	ABC transporter-like	122	12	enriched	1.42337
350	IPR013763	Cyclin-related	41	4	enriched	1.4118
351	IPR001563	Peptidase S10, serine carboxypeptidase	52	5	enriched	1.39144
352	IPR012334	Pectin lyase fold	115	11	enriched	1.38418
353	IPR003663	Sugar/inositol transporter	42	4	enriched	1.37819
354	IPR005829	Sugar transporter, conserved site	42	4	enriched	1.37819
355	IPR015940	Ubiquitin-associated/translation elongation factor EF1B, N-terminal, eukaryote	21	2	enriched	1.37819
356	IPR000719	Protein kinase, catalytic domain	917	87	enriched	1.37293
357	IPR003593	ATPase, AAA+ type, core	266	25	enriched	1.36005
358	IPR015500	Peptidase S8, subtilisin-related	86	8	enriched	1.34613
359	IPR022364	F-box domain, Skp2-like	86	8	enriched	1.34613
360	IPR008271	Serine/threonine-protein kinase, active site	594	55	enriched	1.3399
361	IPR011050	Pectin lyase fold/virulence factor	119	11	enriched	1.33765
362	IPR000306	Zinc finger, FYVE-type	11	1	enriched	1.31554
363	IPR000742	EGF-like, type 3	33	3	enriched	1.31554
364	IPR001525	DNA methylase, C-5 cytosine-specific	11	1	enriched	1.31554
365	IPR001739	Methyl-CpG DNA binding	11	1	enriched	1.31554
366	IPR001993	Mitochondrial substrate carrier	55	5	enriched	1.31554
367	IPR006186	Serine/threonine-specific protein phosphatase/bis(5-nucleosyl)-tetraphosphatase	22	2	enriched	1.31554
368	IPR006689	ARF/SAR superfamily	22	2	enriched	1.31554
369	IPR015794	Pyruvate kinase, alpha/beta	11	1	enriched	1.31554
370	IPR015795	Pyruvate kinase, C-terminal-like	11	1	enriched	1.31554
371	IPR017455	Zinc finger, FYVE-related	11	1	enriched	1.31554
372	IPR019835	SWIB domain	11	1	enriched	1.31554
373	IPR020636	Calcium/calmodulin-dependent protein kinase-like	66	6	enriched	1.31554
374	IPR020850	GTPase effector domain, GED	11	1	enriched	1.31554
375	IPR012336	Thioredoxin-like fold	166	15	enriched	1.30762
376	IPR013781	Glycoside hydrolase, subgroup, catalytic core	179	16	enriched	1.29349
377	IPR015422	Pyridoxal phosphate-dependent transferase, major region, subdomain 2	45	4	enriched	1.28631
378	IPR011028	Cyclin-like	46	4	enriched	1.25834
379	IPR001757	ATPase, P-type, K/Mg/Cd/Cu/Zn/Na/Ca/Na/H-transporter	58	5	enriched	1.2475
380	IPR007112	Expansin 45, endoglucanase-like	35	3	enriched	1.24037
381	IPR002100	Transcription factor, MADS-box	47	4	enriched	1.23157
382	IPR000217	Tubulin	24	2	enriched	1.20591
383	IPR001609	Myosin head, motor domain	12	1	enriched	1.20591
384	IPR002173	Carbohydrate/puine kinase, PfkB, conserved site	12	1	enriched	1.20591
385	IPR002935	O-methyltransferase, family 3	12	1	enriched	1.20591
386	IPR006534	ATPase, P-type, plasma-membrane proton-efflux	12	1	enriched	1.20591
387	IPR006670	Cyclin	36	3	enriched	1.20591
388	IPR007117	Pollen allergen/expansin, C-terminal	24	2	enriched	1.20591
389	IPR007118	Expansin/Lol pI	24	2	enriched	1.20591
390	IPR015793	Pyruvate kinase, barrel	12	1	enriched	1.20591
391	IPR016166	FAD-binding, type 2	36	3	enriched	1.20591
392	IPR017853	Glycoside hydrolase, catalytic core	228	19	enriched	1.20591
393	IPR018202	Peptidase S10, serine carboxypeptidase, active site	36	3	enriched	1.20591
394	IPR001214	SET domain	37	3	enriched	1.17332
395	IPR002290	Serine/threonine-protein kinase domain	828	67	enriched	1.17096
396	IPR000909	Phospholipase C, phosphatidylinositol-specific , X domain	13	1	enriched	1.11315
397	IPR001697	Pyruvate kinase	13	1	enriched	1.11315
398	IPR003594	ATPase-like, ATP-binding domain	39	3	enriched	1.11315
399	IPR004140	Exo70 exocyst complex subunit	13	1	enriched	1.11315
400	IPR009080	Aminoacyl-tRNA synthetase, class 1a, anticodon-binding	13	1	enriched	1.11315
401	IPR011037	Pyruvate kinase, beta-barrel-like	13	1	enriched	1.11315
402	IPR011042	Six-bladed beta-propeller, TolB-like	39	3	enriched	1.11315
403	IPR020635	Tyrosine-protein kinase, catalytic domain	794	61	enriched	1.11175
404	IPR005202	Transcription factor GRAS	40	3	enriched	1.08532
405	IPR009060	UBA-like	27	2	enriched	1.07192
406	IPR013089	Kelch related	54	4	enriched	1.07192
407	IPR002198	Short-chain dehydrogenase/reductase SDR	95	7	enriched	1.06628
408	IPR019782	WD40 repeat 2	195	14	enriched	1.03894
409	IPR000907	Lipoxygenase	14	1	enriched	1.03364
410	IPR001246	Lipoxygenase, plant	14	1	enriched	1.03364
411	IPR003165	Stem cell self-renewal protein Piwi	14	1	enriched	1.03364
412	IPR013819	Lipoxygenase, C-terminal	14	1	enriched	1.03364
413	IPR018181	Heat shock protein 70, conserved site	14	1	enriched	1.03364
414	IPR001680	WD40 repeat	214	15	enriched	1.01432
415	IPR016177	DNA-binding, integrase-type	100	7	enriched	1.01297
416	IPR020851	Small GTPase	43	3	enriched	1.0096
417	IPR017986	WD40-repeat-containing domain	202	14	enriched	1.00294
1	IPR020472	G-protein beta WD-40 repeat, region	102	7	reduced	0.993104
2	IPR020846	Major facilitator superfamily	73	5	reduced	0.991161
3	IPR009009	Barwin-related endoglucanase	44	3	reduced	0.986656
4	IPR017441	Protein kinase, ATP binding site	499	34	reduced	0.985997
5	IPR000795	Protein synthesis factor, GTP-binding	15	1	reduced	0.96473
6	IPR002453	Beta tubulin	15	1	reduced	0.96473
7	IPR003121	SWIB/MDM2 domain	15	1	reduced	0.96473
8	IPR003604	Zinc finger, U1-type	15	1	reduced	0.96473
9	IPR004316	RAG1-activating protein-1-related	15	1	reduced	0.96473
10	IPR006015	Universal stress protein A	15	1	reduced	0.96473
11	IPR006564	Zinc finger, PMZ-type	15	1	reduced	0.96473
12	IPR008266	Tyrosine-protein kinase, active site	45	3	reduced	0.96473
13	IPR018179	RAG1-activating protein 1 homologue	15	1	reduced	0.96473
14	IPR011046	WD40 repeat-like-containing domain	241	16	reduced	0.960727
15	IPR001471	Pathogenesis-related transcriptional factor/ERF, DNA-binding	91	6	reduced	0.954129
16	IPR015915	Kelch-type beta propeller	46	3	reduced	0.943758
17	IPR000157	Toll-Interleukin receptor	31	2	reduced	0.93361
18	IPR015943	WD40/YVTN repeat-like-containing domain	235	15	reduced	0.923678
19	IPR001344	Chlorophyll A-B binding protein	16	1	reduced	0.904434
20	IPR002085	Alcohol dehydrogenase superfamily, zinc-containing	80	5	reduced	0.904434
21	IPR004000	Actin/actin-like	16	1	reduced	0.904434
22	IPR006553	Leucine-rich repeat, cysteine-containing subtype	32	2	reduced	0.904434
23	IPR019956	Ubiquitin subgroup	16	1	reduced	0.904434
24	IPR020084	NUDIX hydrolase, conserved site	16	1	reduced	0.904434
25	IPR020642	Calcium-dependent protein kinase	32	2	reduced	0.904434
26	IPR020660	CBL-interacting protein kinase	16	1	reduced	0.904434
27	IPR000222	Protein phosphatase 2C, manganese/magnesium aspartate binding site	33	2	reduced	0.877027
28	IPR014734	Pollen allergen, N-terminal	33	2	reduced	0.877027
29	IPR001806	Ras GTPase	50	3	reduced	0.868257
30	IPR000152	EGF-type aspartate/asparagine hydroxylation site	17	1	reduced	0.851232
31	IPR002885	Pentatricopeptide repeat	459	27	reduced	0.851232
32	IPR006593	Cytochrome b561/ferric reductase transmembrane	17	1	reduced	0.851232
33	IPR012337	Polynucleotidyl transferase, ribonuclease H fold	52	3	reduced	0.834862
34	IPR002347	Glucose/ribitol dehydrogenase	87	5	reduced	0.831664
35	IPR016040	NAD(P)-binding domain	323	18	reduced	0.806431
36	IPR003100	Argonaute/Dicer protein, PAZ	18	1	reduced	0.803942
37	IPR003616	Post-SET domain	18	1	reduced	0.803942
38	IPR011043	Galactose oxidase/kelch, beta-propeller	54	3	reduced	0.803942
39	IPR018108	Mitochondrial substrate/solute carrier	54	3	reduced	0.803942
40	IPR015424	Pyridoxal phosphate-dependent transferase, major domain	111	6	reduced	0.782213
41	IPR007527	Zinc finger, SWIM-type	19	1	reduced	0.761629
42	IPR014014	RNA helicase, DEAD-box type, Q motif	38	2	reduced	0.761629
43	IPR001360	Glycoside hydrolase, family 1	39	2	reduced	0.7421
44	IPR001926	Pyridoxal phosphate-dependent enzyme, beta subunit	20	1	reduced	0.723547
45	IPR018040	Pectinesterase, active site	40	2	reduced	0.723547
46	IPR003579	Ras small GTPase, Rab type	61	3	reduced	0.711686
47	IPR018247	EF-Hand 1, calcium-binding site	102	5	reduced	0.70936
48	IPR018303	ATPase, P-type phosphorylation site	41	2	reduced	0.7059
49	IPR003851	Zinc finger, Dof-type	21	1	reduced	0.689093
50	IPR004827	Basic-leucine zipper (bZIP) transcription factor	42	2	reduced	0.689093
51	IPR011074	Phosphatidylinositol transfer protein-like, N-terminal	21	1	reduced	0.689093
52	IPR015813	Pyruvate/Phosphoenolpyruvate kinase, catalytic core	21	1	reduced	0.689093
53	IPR009072	Histone-fold	65	3	reduced	0.66789
54	IPR001938	Thaumatin, pathogenesis-related	22	1	reduced	0.65777
55	IPR013128	Peptidase C1A, papain	22	1	reduced	0.65777
56	IPR022357	Major intrinsic protein, conserved site	22	1	reduced	0.65777
57	IPR015655	Protein phosphatase 2C	67	3	reduced	0.647953
58	IPR016140	Bifunctional inhibitor/plant lipid transfer protein/seed storage	45	2	reduced	0.643153
59	IPR001810	F-box domain, cyclin-like	68	3	reduced	0.638424
60	IPR000169	Peptidase, cysteine peptidase active site	23	1	reduced	0.629172
61	IPR002423	Chaperonin Cpn60/TCP-1	23	1	reduced	0.629172
62	IPR013785	Aldolase-type TIM barrel	70	3	reduced	0.620184
63	IPR003613	U box domain	47	2	reduced	0.615785
64	IPR020568	Ribosomal protein S5 domain 2-type fold	47	2	reduced	0.615785
65	IPR019955	Ubiquitin supergroup	48	2	reduced	0.602956
66	IPR000086	NUDIX hydrolase domain	25	1	reduced	0.578838
67	IPR000695	ATPase, P-type, H+ transporting proton pump	25	1	reduced	0.578838
68	IPR004088	K Homology, type 1	25	1	reduced	0.578838
69	IPR001932	Protein phosphatase 2C-related	75	3	reduced	0.578838
70	IPR019734	Tetratricopeptide repeat	103	4	reduced	0.561979
71	IPR002048	Calcium-binding EF-hand	78	3	reduced	0.556575
72	IPR011992	EF-hand-like domain	104	4	reduced	0.556575
73	IPR015797	NUDIX hydrolase domain-like	26	1	reduced	0.556575
74	IPR013026	Tetratricopeptide repeat-containing	105	4	reduced	0.551274
75	IPR014729	Rossmann-like alpha/beta/alpha sandwich fold	80	3	reduced	0.542661
76	IPR000639	Epoxide hydrolase-like	27	1	reduced	0.535961
77	IPR015467	Thioredoxin, core	27	1	reduced	0.535961
78	IPR018249	EF-HAND 2	110	4	reduced	0.526216
79	IPR004087	K Homology	28	1	reduced	0.51682
80	IPR013320	Concanavalin A-like lectin/glucanase, subgroup	84	3	reduced	0.51682
81	IPR000644	Cystathionine beta-synthase, core	29	1	reduced	0.498998
82	IPR001251	Cellular retinaldehyde-binding/triple function, C-terminal	29	1	reduced	0.498998
83	IPR001849	Pleckstrin homology	29	1	reduced	0.498998
84	IPR017877	MYB-like	29	1	reduced	0.498998
85	IPR000182	GCN5-related N-acetyltransferase	30	1	reduced	0.482365
86	IPR003245	Plastocyanin-like	30	1	reduced	0.482365
87	IPR005135	Endonuclease/exonuclease/phosphatase	30	1	reduced	0.482365
88	IPR012946	X8	30	1	reduced	0.482365
89	IPR017970	Homeobox, conserved site	30	1	reduced	0.482365
90	IPR012677	Nucleotide-binding, alpha-beta plait	215	7	reduced	0.471147
91	IPR011012	Longin-like	31	1	reduced	0.466805
92	IPR020845	AMP-binding, conserved site	31	1	reduced	0.466805
93	IPR011993	Pleckstrin homology-type	32	1	reduced	0.452217
94	IPR002487	Transcription factor, K-box	33	1	reduced	0.438514
95	IPR008985	Concanavalin A-like lectin/glucanase	99	3	reduced	0.438514
96	IPR016196	Major facilitator superfamily, general substrate transporter	166	5	reduced	0.435872
97	IPR006447	Myb-like DNA-binding domain, SHAQKYF class	67	2	reduced	0.431969
98	IPR000626	Ubiquitin	34	1	reduced	0.425616
99	IPR008979	Galactose-binding domain-like	38	1	reduced	0.380814
100	IPR011990	Tetratricopeptide-like helical	154	4	reduced	0.375869
101	IPR002528	Multi antimicrobial extrusion protein MatE	79	2	reduced	0.366353
102	IPR016181	Acyl-CoA N-acyltransferase	41	1	reduced	0.35295
103	IPR017871	ABC transporter, conserved site	83	2	reduced	0.348698
104	IPR001841	Zinc finger, RING-type	263	6	reduced	0.330136
105	IPR020904	Short-chain dehydrogenase/reductase, conserved site	45	1	reduced	0.321577
106	IPR011989	Armadillo-like helical	139	3	reduced	0.312323
107	IPR020843	Polyketide synthase, enoylreductase	47	1	reduced	0.307893
108	IPR016024	Armadillo-type fold	254	5	reduced	0.284861
109	IPR015421	Pyridoxal phosphate-dependent transferase, major region, subdomain 1	102	2	reduced	0.283744
110	IPR001092	Helix-loop-helix DNA-binding domain	105	2	reduced	0.275637
111	IPR001461	Peptidase A1	54	1	reduced	0.267981
112	IPR011598	Helix-loop-helix DNA-binding	111	2	reduced	0.260738
113	IPR021109	Peptidase aspartic	56	1	reduced	0.25841
114	IPR015880	Zinc finger, C2H2-like	58	1	reduced	0.249499
115	IPR001650	DNA/RNA helicase, C-terminal	119	2	reduced	0.243209
116	IPR017907	Zinc finger, RING-type, conserved site	61	1	reduced	0.237229
117	IPR017930	HTH transcriptional regulator, Myb-type, DNA-binding	201	3	reduced	0.215984
118	IPR012287	Homeodomain-related	269	4	reduced	0.215181
119	IPR019793	Peroxidases heam-ligand binding site	69	1	reduced	0.209724
120	IPR000823	Plant peroxidase	71	1	reduced	0.203816
121	IPR001356	Homeobox	73	1	reduced	0.198232
122	IPR011011	Zinc finger, FYVE/PHD-type	77	1	reduced	0.187934
123	IPR009057	Homeodomain-like	311	4	reduced	0.186122
124	IPR001623	Heat shock protein DnaJ, N-terminal	79	1	reduced	0.183177
125	IPR002016	Haem peroxidase, plant/fungal/bacterial	80	1	reduced	0.180887
126	IPR011991	Winged helix-turn-helix transcription repressor DNA-binding	80	1	reduced	0.180887
127	IPR010255	Haem peroxidase	84	1	reduced	0.172273
128	IPR015609	Molecular chaperone, heat shock protein, Hsp40, DnaJ	87	1	reduced	0.166333
129	IPR007087	Zinc finger, C2H2-type	94	1	reduced	0.153946
130	IPR001005	SANT, DNA-binding	198	2	reduced	0.146171
131	IPR014001	DEAD-like helicase, N-terminal	116	1	reduced	0.12475
132	IPR014021	Helicase, superfamily 1/2, ATP-binding domain	119	1	reduced	0.121605
133	IPR015495	Myb transcription factor	135	1	reduced	0.107192
1	IPR000009	Protein phosphatase 2A, regulatory subunit PR55	4	0	only in unique	0
2	IPR000010	Proteinase inhibitor I25, cystatin	3	0	only in unique	0
3	IPR000011	Ubiquitin-activating enzyme, E1-like	2	0	only in unique	0
4	IPR000014	PAS	10	0	only in unique	0
5	IPR000023	Phosphofructokinase	10	0	only in unique	0
6	IPR000031	1-(5-Phosphoribosyl)-5-amino-4-imidazole-carboxylate (AIR) carboxylase	2	0	only in unique	0
7	IPR000033	Low-density lipoprotein receptor, class B (YWTD) repeat	1	0	only in unique	0
8	IPR000039	Ribosomal protein L18e	5	0	only in unique	0
9	IPR000043	S-adenosyl-L-homocysteine hydrolase	2	0	only in unique	0
10	IPR000047	Helix-turn-helix motif, lambda-like repressor	17	0	only in unique	0
11	IPR000048	IQ calmodulin-binding region	49	0	only in unique	0
12	IPR000049	Electron transfer flavoprotein, beta-subunit, conserved site	1	0	only in unique	0
13	IPR000054	Ribosomal protein L31e	2	0	only in unique	0
14	IPR000056	Ribulose-phosphate 3-epimerase	2	0	only in unique	0
15	IPR000058	Zinc finger, AN1-type	9	0	only in unique	0
16	IPR000061	SWAP/Surp	7	0	only in unique	0
17	IPR000077	Ribosomal protein L39e	3	0	only in unique	0
18	IPR000089	Biotin/lipoyl attachment	14	0	only in unique	0
19	IPR000095	PAK-box/P21-Rho-binding	8	0	only in unique	0
20	IPR000097	AP endonuclease, family 1	1	0	only in unique	0
21	IPR000103	Pyridine nucleotide-disulphide oxidoreductase, class-II	13	0	only in unique	0
22	IPR000106	Protein-tyrosine phosphatase/arsenate reductase	1	0	only in unique	0
23	IPR000108	Neutrophil cytosol factor 2 p67phox	1	0	only in unique	0
24	IPR000111	Glycoside hydrolase, clan GH-D	4	0	only in unique	0
25	IPR000115	Phosphoribosylglycinamide synthetase	1	0	only in unique	0
26	IPR000118	Granulin	4	0	only in unique	0
27	IPR000121	PEP-utilising enzyme	1	0	only in unique	0
28	IPR000131	ATPase, F1 complex, gamma subunit	2	0	only in unique	0
29	IPR000133	ER lumen protein retaining receptor	7	0	only in unique	0
30	IPR000138	Hydroxymethylglutaryl-CoA lyase, active site	1	0	only in unique	0
31	IPR000146	Fructose-1,6-bisphosphatase	5	0	only in unique	0
32	IPR000150	Cof protein	3	0	only in unique	0
33	IPR000158	Cell division protein FtsZ, N-terminal	3	0	only in unique	0
34	IPR000163	Prohibitin	3	0	only in unique	0
35	IPR000167	Dehydrin	1	0	only in unique	0
36	IPR000172	Glucose-methanol-choline oxidoreductase, N-terminal	3	0	only in unique	0
37	IPR000178	Initiation factor 2	2	0	only in unique	0
38	IPR000181	Formylmethionine deformylase	2	0	only in unique	0
39	IPR000183	Ornithine/DAP/Arg decarboxylase	5	0	only in unique	0
40	IPR000184	Bacterial surface antigen (D15)	3	0	only in unique	0
41	IPR000185	SecA protein	2	0	only in unique	0
42	IPR000191	DNA glycosylase/AP lyase	1	0	only in unique	0
43	IPR000195	RabGAP/TBC	17	0	only in unique	0
44	IPR000196	Ribosomal protein L19/L19e	3	0	only in unique	0
45	IPR000197	Zinc finger, TAZ-type	4	0	only in unique	0
46	IPR000210	BTB/POZ-like	52	0	only in unique	0
47	IPR000212	DNA helicase, UvrD/REP type	1	0	only in unique	0
48	IPR000215	Protease inhibitor I4, serpin	1	0	only in unique	0
49	IPR000218	Ribosomal protein L14b/L23e	4	0	only in unique	0
50	IPR000221	Protamine P1	1	0	only in unique	0
51	IPR000223	Peptidase S26A, signal peptidase I	6	0	only in unique	0
52	IPR000225	Armadillo	61	0	only in unique	0
53	IPR000228	RNA 3'-terminal phosphate cyclase-like	1	0	only in unique	0
54	IPR000231	Ribosomal protein L30e	2	0	only in unique	0
55	IPR000232	Heat shock factor (HSF)-type, DNA-binding	18	0	only in unique	0
56	IPR000235	Ribosomal protein S7	2	0	only in unique	0
57	IPR000237	GRIP	1	0	only in unique	0
58	IPR000238	Ribosome-binding factor A	1	0	only in unique	0
59	IPR000242	Protein-tyrosine phosphatase, receptor/non-receptor type	1	0	only in unique	0
60	IPR000243	Peptidase T1A, proteasome beta-subunit	4	0	only in unique	0
61	IPR000244	Ribosomal protein L9	2	0	only in unique	0
62	IPR000253	Forkhead-associated (FHA) domain	14	0	only in unique	0
63	IPR000257	Uroporphyrinogen decarboxylase (URO-D)	2	0	only in unique	0
64	IPR000261	EPS15 homology (EH)	4	0	only in unique	0
65	IPR000266	Ribosomal protein S17	5	0	only in unique	0
66	IPR000268	RNA polymerases, N/8kDa subunit	1	0	only in unique	0
67	IPR000269	Copper amine oxidase	9	0	only in unique	0
68	IPR000270	Octicosapeptide/Phox/Bem1p	21	0	only in unique	0
69	IPR000271	Ribosomal protein L34	2	0	only in unique	0
70	IPR000277	Cys/Met metabolism, pyridoxal phosphate-dependent enzyme	2	0	only in unique	0
71	IPR000283	NADH:ubiquinone oxidoreductase, 75kDa subunit, conserved site	1	0	only in unique	0
72	IPR000286	Histone deacetylase superfamily	11	0	only in unique	0
73	IPR000289	Ribosomal protein S28e	1	0	only in unique	0
74	IPR000291	D-alanine--D-alanine ligase/VANA/B/C, conserved site	1	0	only in unique	0
75	IPR000297	Peptidyl-prolyl cis-trans isomerase, PpiC-type	3	0	only in unique	0
76	IPR000298	Cytochrome c oxidase, subunit III	1	0	only in unique	0
77	IPR000299	FERM domain	1	0	only in unique	0
78	IPR000300	Inositol polyphosphate related phosphatase	13	0	only in unique	0
79	IPR000304	Delta 1-pyrroline-5-carboxylate reductase	1	0	only in unique	0
80	IPR000305	Excinuclease ABC, C subunit, N-terminal	2	0	only in unique	0
81	IPR000307	Ribosomal protein S16	1	0	only in unique	0
82	IPR000308	14-3-3 protein	10	0	only in unique	0
83	IPR000312	Glycosyl transferase, family 3	3	0	only in unique	0
84	IPR000313	PWWP	15	0	only in unique	0
85	IPR000326	Phosphatidic acid phosphatase type 2/haloperoxidase	7	0	only in unique	0
86	IPR000337	GPCR, family 3	2	0	only in unique	0
87	IPR000342	Regulator of G protein signalling	1	0	only in unique	0
88	IPR000343	Tetrapyrrole biosynthesis, glutamyl-tRNA reductase	2	0	only in unique	0
89	IPR000352	Class I peptide chain release factor	4	0	only in unique	0
90	IPR000361	FeS cluster biogenesis	4	0	only in unique	0
91	IPR000362	Fumarate lyase	4	0	only in unique	0
92	IPR000374	Phosphatidate cytidylyltransferase	2	0	only in unique	0
93	IPR000380	DNA topoisomerase, type IA, core	4	0	only in unique	0
94	IPR000385	MoaA/nifB/pqqE, iron-sulphur binding, conserved site	1	0	only in unique	0
95	IPR000387	Dual-specific/protein-tyrosine phosphatase, conserved region	16	0	only in unique	0
96	IPR000398	Thymidylate synthase	2	0	only in unique	0
97	IPR000403	Phosphatidylinositol 3-/4-kinase, catalytic	8	0	only in unique	0
98	IPR000406	RHO protein GDP dissociation inhibitor	4	0	only in unique	0
99	IPR000407	Nucleoside phosphatase GDA1/CD39	5	0	only in unique	0
100	IPR000408	Regulator of chromosome condensation, RCC1	22	0	only in unique	0
101	IPR000415	Nitroreductase-like	1	0	only in unique	0
102	IPR000417	Hydroxyethylthiazole kinase	1	0	only in unique	0
103	IPR000418	Ets	1	0	only in unique	0
104	IPR000422	DHBP synthase RibB	3	0	only in unique	0
105	IPR000424	Primosome PriB/single-strand DNA-binding	5	0	only in unique	0
106	IPR000426	Proteasome, alpha-subunit, conserved site	4	0	only in unique	0
107	IPR000432	DNA mismatch repair protein MutS, C-terminal	12	0	only in unique	0
108	IPR000433	Zinc finger, ZZ-type	8	0	only in unique	0
109	IPR000439	Ribosomal protein L15e	4	0	only in unique	0
110	IPR000447	FAD-dependent glycerol-3-phosphate dehydrogenase	1	0	only in unique	0
111	IPR000453	Chorismate synthase	2	0	only in unique	0
112	IPR000456	Ribosomal protein L17	2	0	only in unique	0
113	IPR000462	CDP-alcohol phosphatidyltransferase	4	0	only in unique	0
114	IPR000473	Ribosomal protein L36	1	0	only in unique	0
115	IPR000477	RNA-directed DNA polymerase (reverse transcriptase)	2	0	only in unique	0
116	IPR000489	Pterin-binding	2	0	only in unique	0
117	IPR000490	Glycoside hydrolase, family 17	20	0	only in unique	0
118	IPR000504	RNA recognition motif, RNP-1	208	0	only in unique	0
119	IPR000526	Auxin-binding protein	1	0	only in unique	0
120	IPR000528	Plant lipid transfer protein/Par allergen	17	0	only in unique	0
121	IPR000529	Ribosomal protein S6	3	0	only in unique	0
122	IPR000530	Ribosomal protein S12e	2	0	only in unique	0
123	IPR000534	Semialdehyde dehydrogenase, NAD-binding	1	0	only in unique	0
124	IPR000535	Major sperm protein	8	0	only in unique	0
125	IPR000537	UbiA prenyltransferase	1	0	only in unique	0
126	IPR000541	Uncharacterised protein family UPF0021, C-terminal	1	0	only in unique	0
127	IPR000544	Octanoyltransferase	1	0	only in unique	0
128	IPR000547	Clathrin, heavy chain/VPS, 7-fold repeat	2	0	only in unique	0
129	IPR000549	Photosystem I PsaG/PsaK protein	2	0	only in unique	0
130	IPR000550	7,8-Dihydro-6-hydroxymethylpterin-pyrophosphokinase, HPPK	1	0	only in unique	0
131	IPR000552	Ribosomal protein L44e	3	0	only in unique	0
132	IPR000554	Ribosomal protein S7e	2	0	only in unique	0
133	IPR000555	Mov34/MPN/PAD-1	11	0	only in unique	0
134	IPR000560	Histidine phosphatase superfamily, clade-2	1	0	only in unique	0
135	IPR000565	DNA topoisomerase, type IIA, subunit B	1	0	only in unique	0
136	IPR000569	HECT	9	0	only in unique	0
137	IPR000572	Oxidoreductase, molybdopterin-binding domain	1	0	only in unique	0
138	IPR000581	Dihydroxy-acid/6-phosphogluconate dehydratase	1	0	only in unique	0
139	IPR000582	Acyl-CoA-binding protein, ACBP	6	0	only in unique	0
140	IPR000589	Ribosomal protein S15	1	0	only in unique	0
141	IPR000591	DEP domain	2	0	only in unique	0
142	IPR000592	Ribosomal protein S27e	2	0	only in unique	0
143	IPR000595	Cyclic nucleotide-binding	26	0	only in unique	0
144	IPR000602	Glycoside hydrolase, family 38, core	6	0	only in unique	0
145	IPR000608	Ubiquitin-conjugating enzyme, E2	31	0	only in unique	0
146	IPR000612	Uncharacterised protein family UPF0057	1	0	only in unique	0
147	IPR000623	Shikimate kinase	4	0	only in unique	0
148	IPR000629	RNA helicase, ATP-dependent, DEAD-box, conserved site	23	0	only in unique	0
149	IPR000631	Uncharacterised protein family, carbohydrate kinase-related	1	0	only in unique	0
150	IPR000634	Serine/threonine dehydratase, pyridoxal-phosphate-binding site	3	0	only in unique	0
151	IPR000640	Translation elongation factor EFG/EF2, C-terminal	9	0	only in unique	0
152	IPR000641	CbxX/CfqX	1	0	only in unique	0
153	IPR000648	Oxysterol-binding protein	8	0	only in unique	0
154	IPR000649	Initiation factor 2B related	5	0	only in unique	0
155	IPR000652	Triosephosphate isomerase	3	0	only in unique	0
156	IPR000659	Pyridoxamine 5'-phosphate oxidase	2	0	only in unique	0
157	IPR000668	Peptidase C1A, papain C-terminal	22	0	only in unique	0
158	IPR000672	Tetrahydrofolate dehydrogenase/cyclohydrolase	3	0	only in unique	0
159	IPR000674	Aldehyde oxidase/xanthine dehydrogenase, a/b hammerhead	5	0	only in unique	0
160	IPR000677	2S globulin	1	0	only in unique	0
161	IPR000679	Zinc finger, GATA-type	19	0	only in unique	0
162	IPR000682	Protein-L-isoaspartate(D-aspartate) O-methyltransferase	1	0	only in unique	0
163	IPR000684	RNA polymerase II, heptapeptide repeat, eukaryotic	1	0	only in unique	0
164	IPR000687	RIO kinase	2	0	only in unique	0
165	IPR000690	Zinc finger, C2H2-type matrin	3	0	only in unique	0
166	IPR000692	Fibrillarin	1	0	only in unique	0
167	IPR000700	PAS-associated, C-terminal	4	0	only in unique	0
168	IPR000702	Ribosomal protein L6	4	0	only in unique	0
169	IPR000704	Casein kinase II, regulatory subunit	2	0	only in unique	0
170	IPR000705	Galactokinase	1	0	only in unique	0
171	IPR000706	N-acetyl-gamma-glutamyl-phosphate reductase	1	0	only in unique	0
172	IPR000711	ATPase, F1 complex, OSCP/delta subunit	3	0	only in unique	0
173	IPR000715	Glycosyl transferase, family 4	1	0	only in unique	0
174	IPR000717	Proteasome component (PCI) domain	15	0	only in unique	0
175	IPR000722	RNA polymerase, alpha subunit	7	0	only in unique	0
176	IPR000726	Glycoside hydrolase, family 19, catalytic	17	0	only in unique	0
177	IPR000727	Target SNARE coiled-coil domain	26	0	only in unique	0
178	IPR000730	Proliferating cell nuclear antigen, PCNA	2	0	only in unique	0
179	IPR000731	Sterol-sensing 5TM box	2	0	only in unique	0
180	IPR000740	GrpE nucleotide exchange factor	3	0	only in unique	0
181	IPR000741	Fructose-bisphosphate aldolase, class-I	5	0	only in unique	0
182	IPR000748	Pseudouridine synthase, RsuA/RluB/E/F	1	0	only in unique	0
183	IPR000754	Ribosomal protein S9	3	0	only in unique	0
184	IPR000756	Diacylglycerol kinase, accessory domain	11	0	only in unique	0
185	IPR000759	Adrenodoxin reductase	14	0	only in unique	0
186	IPR000760	Inositol monophosphatase	7	0	only in unique	0
187	IPR000771	Ketose-bisphosphate aldolase, class-II	1	0	only in unique	0
188	IPR000778	Cytochrome b245, heavy chain	8	0	only in unique	0
189	IPR000781	Enhancer of rudimentary	1	0	only in unique	0
190	IPR000783	RNA polymerase, subunit H/Rpb5 C-terminal	3	0	only in unique	0
191	IPR000788	Ribonucleotide reductase large subunit, C-terminal	1	0	only in unique	0
192	IPR000793	ATPase, F1/V1/A1 complex, alpha/beta subunit, C-terminal	6	0	only in unique	0
193	IPR000794	Beta-ketoacyl synthase	5	0	only in unique	0
194	IPR000802	Arsenical pump membrane protein	2	0	only in unique	0
195	IPR000804	Clathrin adaptor, sigma subunit/coatomer, zeta subunit	3	0	only in unique	0
196	IPR000806	Rab GDI protein	3	0	only in unique	0
197	IPR000807	Imidazoleglycerol-phosphate dehydratase	1	0	only in unique	0
198	IPR000808	Mrp, conserved site	2	0	only in unique	0
199	IPR000811	Glycosyl transferase, family 35	4	0	only in unique	0
200	IPR000812	Transcription factor TFIIB related	7	0	only in unique	0
201	IPR000814	TATA-box binding	1	0	only in unique	0
202	IPR000815	Mercuric reductase	4	0	only in unique	0
203	IPR000816	Peptidase C15, pyroglutamyl peptidase I	1	0	only in unique	0
204	IPR000819	Peptidase M17, leucyl aminopeptidase, C-terminal	1	0	only in unique	0
205	IPR000834	Peptidase M14, carboxypeptidase A	2	0	only in unique	0
206	IPR000842	Phosphoribosyl pyrophosphate synthetase, conserved site	2	0	only in unique	0
207	IPR000850	Adenylate kinase	10	0	only in unique	0
208	IPR000851	Ribosomal protein S5	3	0	only in unique	0
209	IPR000857	MyTH4 domain	1	0	only in unique	0
210	IPR000860	Tetrapyrrole biosynthesis, hydroxymethylbilane synthase	1	0	only in unique	0
211	IPR000864	Proteinase inhibitor I13, potato inhibitor I	6	0	only in unique	0
212	IPR000868	Isochorismatase-like	4	0	only in unique	0
213	IPR000870	Homoserine kinase	1	0	only in unique	0
214	IPR000872	Tafazzin	5	0	only in unique	0
215	IPR000876	Ribosomal protein S4e	3	0	only in unique	0
216	IPR000878	Tetrapyrrole methylase	3	0	only in unique	0
217	IPR000889	Glutathione peroxidase	4	0	only in unique	0
218	IPR000891	Pyruvate carboxyltransferase	3	0	only in unique	0
219	IPR000892	Ribosomal protein S26e	2	0	only in unique	0
220	IPR000894	Ribulose bisphosphate carboxylase, small chain	2	0	only in unique	0
221	IPR000895	Transthyretin/hydroxyisourate hydrolase	1	0	only in unique	0
222	IPR000897	Signal recognition particle, SRP54 subunit, GTPase	3	0	only in unique	0
223	IPR000903	Myristoyl-CoA:protein N-myristoyltransferase	2	0	only in unique	0
224	IPR000904	SEC7-like	5	0	only in unique	0
225	IPR000910	High mobility group, HMG1/HMG2	10	0	only in unique	0
226	IPR000915	Ribosomal protein L6E	2	0	only in unique	0
227	IPR000922	D-galactoside/L-rhamnose binding SUEL lectin	15	0	only in unique	0
228	IPR000923	Blue (type 1) copper domain	5	0	only in unique	0
229	IPR000924	Glutamyl/glutaminyl-tRNA synthetase, class Ic	5	0	only in unique	0
230	IPR000926	GTP cyclohydrolase II	3	0	only in unique	0
231	IPR000933	Glycoside hydrolase, family 29	2	0	only in unique	0
232	IPR000938	Cytoskeleton-associated protein, CAP-Gly	2	0	only in unique	0
233	IPR000941	Enolase	4	0	only in unique	0
234	IPR000943	RNA polymerase sigma-70 factor	6	0	only in unique	0
235	IPR000949	ELM2	1	0	only in unique	0
236	IPR000952	Uncharacterised protein family UPF0017, hydrolase-like, conserved site	1	0	only in unique	0
237	IPR000953	Chromo domain	9	0	only in unique	0
238	IPR000960	Flavin-containing monooxygenase FMO	7	0	only in unique	0
239	IPR000961	AGC-kinase, C-terminal	12	0	only in unique	0
240	IPR000965	Gamma-glutamyl phosphate reductase GPR	2	0	only in unique	0
241	IPR000967	Zinc finger, NF-X1-type	3	0	only in unique	0
242	IPR000969	Structure-specific recognition protein	1	0	only in unique	0
243	IPR000977	ATP-dependent DNA ligase	3	0	only in unique	0
244	IPR000979	Phosphodiesterase MJ0936	2	0	only in unique	0
245	IPR000980	SH2 motif	1	0	only in unique	0
246	IPR000988	Ribosomal protein L24e	5	0	only in unique	0
247	IPR000996	Clathrin light chain	1	0	only in unique	0
248	IPR001000	Glycoside hydrolase, family 10	5	0	only in unique	0
249	IPR001002	Chitin-binding, type 1	6	0	only in unique	0
250	IPR001012	UBX	9	0	only in unique	0
251	IPR001014	Ribosomal protein L23/L25, conserved site	3	0	only in unique	0
252	IPR001015	Ferrochelatase	2	0	only in unique	0
253	IPR001019	Guanine nucleotide binding protein (G-protein), alpha subunit	5	0	only in unique	0
254	IPR001024	Lipoxygenase, LH2	14	0	only in unique	0
255	IPR001025	Bromo adjacent homology (BAH) domain	20	0	only in unique	0
256	IPR001030	Aconitase/3-isopropylmalate dehydratase large subunit, alpha/beta/alpha	5	0	only in unique	0
257	IPR001040	Eukaryotic translation initiation factor 4E (eIF-4E)	3	0	only in unique	0
258	IPR001041	Ferredoxin	15	0	only in unique	0
259	IPR001044	Xeroderma pigmentosum group G protein	1	0	only in unique	0
260	IPR001045	Spermine synthase	5	0	only in unique	0
261	IPR001046	Natural resistance-associated macrophage protein	9	0	only in unique	0
262	IPR001047	Ribosomal protein S8e	2	0	only in unique	0
263	IPR001048	Aspartate/glutamate/uridylate kinase	13	0	only in unique	0
264	IPR001055	Adrenodoxin	1	0	only in unique	0
265	IPR001057	Glutamate 5-kinase	3	0	only in unique	0
266	IPR001063	Ribosomal protein L22/L17	4	0	only in unique	0
267	IPR001071	Cellular retinaldehyde binding/alpha-tocopherol transport	11	0	only in unique	0
268	IPR001075	NIF system FeS cluster assembly, NifU, C-terminal	4	0	only in unique	0
269	IPR001079	Galectin, carbohydrate recognition domain	6	0	only in unique	0
270	IPR001080	3Fe-4S ferredoxin	1	0	only in unique	0
271	IPR001085	Serine hydroxymethyltransferase	11	0	only in unique	0
272	IPR001086	Prephenate dehydratase	3	0	only in unique	0
273	IPR001096	Peptidase C13, legumain	5	0	only in unique	0
274	IPR001098	DNA-directed DNA polymerase, family A, palm domain	2	0	only in unique	0
275	IPR001107	Band 7 protein	7	0	only in unique	0
276	IPR001108	Peptidase A22A, presenilin	2	0	only in unique	0
277	IPR001114	Adenylosuccinate synthetase	1	0	only in unique	0
278	IPR001119	S-layer homology domain	2	0	only in unique	0
279	IPR001124	Lipid-binding serum glycoprotein, C-terminal	2	0	only in unique	0
280	IPR001125	Recoverin	6	0	only in unique	0
281	IPR001126	DNA-repair protein, UmuC-like	5	0	only in unique	0
282	IPR001131	Peptidase M24B, X-Pro dipeptidase/aminopeptidase P, conserved site	1	0	only in unique	0
283	IPR001141	Ribosomal protein L27e	2	0	only in unique	0
284	IPR001147	Ribosomal protein L21e	1	0	only in unique	0
285	IPR001148	Carbonic anhydrase, alpha-class, catalytic domain	5	0	only in unique	0
286	IPR001153	Barwin	2	0	only in unique	0
287	IPR001154	DNA topoisomerase II, eukaryotic-type	1	0	only in unique	0
288	IPR001159	Double-stranded RNA-binding	17	0	only in unique	0
289	IPR001161	Xeroderma pigmentosum group B protein (XP-B)	1	0	only in unique	0
290	IPR001164	Arf GTPase activating protein	14	0	only in unique	0
291	IPR001174	Galactokinase/homoserine kinase	1	0	only in unique	0
292	IPR001176	1-aminocyclopropane-1-carboxylate synthase	19	0	only in unique	0
293	IPR001179	Peptidyl-prolyl cis-trans isomerase, FKBP-type	24	0	only in unique	0
294	IPR001188	Bacterial periplasmic spermidine/putrescine-binding protein	1	0	only in unique	0
295	IPR001189	Manganese/iron superoxide dismutase	4	0	only in unique	0
296	IPR001192	Phospholipase C, phosphoinositol-specific	7	0	only in unique	0
297	IPR001194	DENN	4	0	only in unique	0
298	IPR001196	Ribosomal protein L15, conserved site	2	0	only in unique	0
299	IPR001197	Ribosomal protein L10e	2	0	only in unique	0
300	IPR001199	Cytochrome b5	8	0	only in unique	0
301	IPR001202	WW/Rsp5/WWP	12	0	only in unique	0
302	IPR001206	Diacylglycerol kinase, catalytic domain	12	0	only in unique	0
303	IPR001208	DNA-dependent ATPase MCM	11	0	only in unique	0
304	IPR001210	Ribosomal protein S17e	2	0	only in unique	0
305	IPR001221	Phenol hydroxylase reductase	3	0	only in unique	0
306	IPR001222	Zinc finger, TFIIS-type	3	0	only in unique	0
307	IPR001227	Acyl transferase domain	2	0	only in unique	0
308	IPR001228	4-diphosphocytidyl-2C-methyl-D-erythritol synthase	1	0	only in unique	0
309	IPR001229	Mannose-binding lectin	3	0	only in unique	0
310	IPR001232	SKP1 component	8	0	only in unique	0
311	IPR001235	Blue (type 1) copper protein	1	0	only in unique	0
312	IPR001241	DNA topoisomerase, type IIA, subunit B/N-terminal	2	0	only in unique	0
313	IPR001249	Acetyl-CoA biotin carboxyl carrier	3	0	only in unique	0
314	IPR001252	Malate dehydrogenase, active site	8	0	only in unique	0
315	IPR001253	Translation initiation factor 1A (eIF-1A)	2	0	only in unique	0
316	IPR001260	Coproporphyrinogen III oxidase	1	0	only in unique	0
317	IPR001261	ArgE/DapE/ACY1/CPG2/YscS, conserved site	2	0	only in unique	0
318	IPR001263	Phosphoinositide 3-kinase, accessory (PIK) domain	2	0	only in unique	0
319	IPR001267	Thymidine kinase	1	0	only in unique	0
320	IPR001269	tRNA-dihydrouridine synthase	5	0	only in unique	0
321	IPR001272	Phosphoenolpyruvate carboxykinase, ATP-utilising	1	0	only in unique	0
322	IPR001278	Arginyl-tRNA synthetase, class Ic	1	0	only in unique	0
323	IPR001279	Beta-lactamase-like	11	0	only in unique	0
324	IPR001282	Glucose-6-phosphate dehydrogenase	5	0	only in unique	0
325	IPR001288	Translation initiation factor 3	2	0	only in unique	0
326	IPR001289	CCAAT-binding transcription factor, subunit B	7	0	only in unique	0
327	IPR001293	Zinc finger, TRAF-type	1	0	only in unique	0
328	IPR001294	Phytochrome	3	0	only in unique	0
329	IPR001295	Dihydroorotate dehydrogenase, conserved site	1	0	only in unique	0
330	IPR001298	Filamin/ABP280 repeat	1	0	only in unique	0
331	IPR001300	Peptidase C2, calpain, catalytic domain	1	0	only in unique	0
332	IPR001303	Class II aldolase/adducin, N-terminal	2	0	only in unique	0
333	IPR001304	C-type lectin	1	0	only in unique	0
334	IPR001305	Heat shock protein DnaJ, cysteine-rich domain	15	0	only in unique	0
335	IPR001310	Histidine triad (HIT) protein	5	0	only in unique	0
336	IPR001312	Hexokinase	7	0	only in unique	0
337	IPR001313	Pumilio RNA-binding repeat	12	0	only in unique	0
338	IPR001317	Carbamoyl phosphate synthase, GATase domain	5	0	only in unique	0
339	IPR001326	Translation elongation factor EF1B, beta/delta chains, conserved site	2	0	only in unique	0
340	IPR001328	Peptidyl-tRNA hydrolase	4	0	only in unique	0
341	IPR001341	Aspartate kinase domain	3	0	only in unique	0
342	IPR001345	Phosphoglycerate/bisphosphoglycerate mutase, active site	7	0	only in unique	0
343	IPR001348	Histidine biosynthesis HisG: ATP phosphoribosyltransferase	1	0	only in unique	0
344	IPR001349	Cytochrome c oxidase, subunit VIa	1	0	only in unique	0
345	IPR001351	Ribosomal protein S3, C-terminal	5	0	only in unique	0
346	IPR001352	Ribonuclease HII/HIII	1	0	only in unique	0
347	IPR001354	Mandelate racemase/muconate lactonizing enzyme	1	0	only in unique	0
348	IPR001357	BRCT	22	0	only in unique	0
349	IPR001362	Glycoside hydrolase, family 32	8	0	only in unique	0
350	IPR001368	TNFR/CD27/30/40/95 cysteine-rich region	1	0	only in unique	0
351	IPR001371	Glycoside hydrolase, family 14B, plant	4	0	only in unique	0
352	IPR001374	Single-stranded nucleic acid binding R3H	4	0	only in unique	0
353	IPR001377	Ribosomal protein S6e	3	0	only in unique	0
354	IPR001378	Uncharacterised protein family UPF0066	1	0	only in unique	0
355	IPR001380	Ribosomal protein L13e	2	0	only in unique	0
356	IPR001381	Dehydroquinase class I	4	0	only in unique	0
357	IPR001383	Ribosomal protein L28	1	0	only in unique	0
358	IPR001392	Clathrin adaptor, mu subunit	4	0	only in unique	0
359	IPR001394	Peptidase C19, ubiquitin carboxyl-terminal hydrolase 2	29	0	only in unique	0
360	IPR001398	Macrophage migration inhibitory factor	3	0	only in unique	0
361	IPR001401	Dynamin, GTPase domain	13	0	only in unique	0
362	IPR001406	Pseudouridine synthase I, TruA	6	0	only in unique	0
363	IPR001412	Aminoacyl-tRNA synthetase, class I, conserved site	18	0	only in unique	0
364	IPR001431	Peptidase M16, zinc-binding site	6	0	only in unique	0
365	IPR001441	Di-trans-poly-cis-decaprenylcistransferase-like	4	0	only in unique	0
366	IPR001449	Phosphoenolpyruvate carboxylase	3	0	only in unique	0
367	IPR001452	Src homology-3 domain	4	0	only in unique	0
368	IPR001453	Molybdopterin binding	2	0	only in unique	0
369	IPR001465	Malate synthase	1	0	only in unique	0
370	IPR001468	Indole-3-glycerol phosphate synthase, conserved site	1	0	only in unique	0
371	IPR001469	ATPase, F1 complex, delta/epsilon subunit	1	0	only in unique	0
372	IPR001473	Clathrin, heavy chain, propeller, N-terminal	1	0	only in unique	0
373	IPR001476	Chaperonin Cpn10, subgroup	4	0	only in unique	0
374	IPR001478	PDZ/DHR/GLGF	14	0	only in unique	0
375	IPR001487	Bromodomain	25	0	only in unique	0
376	IPR001503	Glycosyl transferase, family 10	1	0	only in unique	0
377	IPR001507	Endoglin/CD105 antigen	1	0	only in unique	0
378	IPR001510	Zinc finger, PARP-type	2	0	only in unique	0
379	IPR001514	DNA-directed RNA polymerase, 30-40kDa subunit, conserved site	1	0	only in unique	0
380	IPR001515	Ribosomal protein L32e	1	0	only in unique	0
381	IPR001518	Argininosuccinate synthase	2	0	only in unique	0
382	IPR001529	DNA-directed RNA polymerase, M/15kDa subunit	1	0	only in unique	0
383	IPR001533	Transcriptional coactivator/pterin dehydratase	2	0	only in unique	0
384	IPR001540	Glycoside hydrolase, family 20	5	0	only in unique	0
385	IPR001554	Glycoside hydrolase, family 14	9	0	only in unique	0
386	IPR001555	Phosphoribosylglycinamide formyltransferase, active site	1	0	only in unique	0
387	IPR001557	L-lactate/malate dehydrogenase	2	0	only in unique	0
388	IPR001564	Nucleoside diphosphate kinase, core	3	0	only in unique	0
389	IPR001566	23S rRNA methyltransferase/RumA	1	0	only in unique	0
390	IPR001569	Ribosomal protein L37e	2	0	only in unique	0
391	IPR001576	Phosphoglycerate kinase	3	0	only in unique	0
392	IPR001577	Peptidase M8, leishmanolysin	1	0	only in unique	0
393	IPR001578	Peptidase C12, ubiquitin carboxyl-terminal hydrolase 1	3	0	only in unique	0
394	IPR001580	Calreticulin/calnexin	8	0	only in unique	0
395	IPR001585	Transaldolase	4	0	only in unique	0
396	IPR001589	Actinin-type, actin-binding, conserved site	2	0	only in unique	0
397	IPR001593	Ribosomal protein S3Ae	1	0	only in unique	0
398	IPR001594	Zinc finger, DHHC-type	25	0	only in unique	0
399	IPR001602	Uncharacterised protein family UPF0047	1	0	only in unique	0
400	IPR001606	ARID/BRIGHT DNA-binding domain	9	0	only in unique	0
401	IPR001607	Zinc finger, UBP-type	6	0	only in unique	0
402	IPR001610	PAC motif	4	0	only in unique	0
403	IPR001613	Flavin-containing amine oxidase	7	0	only in unique	0
404	IPR001630	cAMP response element binding (CREB) protein	1	0	only in unique	0
405	IPR001631	DNA topoisomerase I, C-terminal	2	0	only in unique	0
406	IPR001632	G-protein, beta subunit	3	0	only in unique	0
407	IPR001636	SAICAR synthetase	1	0	only in unique	0
408	IPR001638	Extracellular solute-binding protein, family 3	1	0	only in unique	0
409	IPR001645	Folylpolyglutamate synthetase	4	0	only in unique	0
410	IPR001648	Ribosomal protein S18	2	0	only in unique	0
411	IPR001653	Diaminopimelate epimerase	1	0	only in unique	0
412	IPR001656	Pseudouridine synthase, TruD	1	0	only in unique	0
413	IPR001660	Sterile alpha motif	7	0	only in unique	0
414	IPR001661	Glycoside hydrolase, family 37	1	0	only in unique	0
415	IPR001662	Translation elongation factor EF1B, gamma chain, conserved	2	0	only in unique	0
416	IPR001663	Aromatic-ring-hydroxylating dioxygenase, alpha subunit	1	0	only in unique	0
417	IPR001666	Phosphatidylinositol transfer protein	1	0	only in unique	0
418	IPR001672	Phosphoglucose isomerase (PGI)	6	0	only in unique	0
419	IPR001674	GMP synthase, C-terminal	1	0	only in unique	0
420	IPR001684	Ribosomal protein L27	2	0	only in unique	0
421	IPR001692	Histidinol dehydrogenase, conserved site	1	0	only in unique	0
422	IPR001694	NADH:ubiquinone oxidoreductase, subunit 1	1	0	only in unique	0
423	IPR001698	F-actin capping protein, beta subunit	1	0	only in unique	0
424	IPR001701	Glycoside hydrolase, family 9	19	0	only in unique	0
425	IPR001705	Ribosomal protein L33	1	0	only in unique	0
426	IPR001708	Membrane insertion protein, OxaA/YidC	4	0	only in unique	0
427	IPR001709	Flavoprotein pyridine nucleotide cytochrome reductase	10	0	only in unique	0
428	IPR001711	Phospholipase C, phosphatidylinositol-specific, Y domain	7	0	only in unique	0
429	IPR001715	Calponin-like actin-binding	15	0	only in unique	0
430	IPR001727	Uncharacterised protein family UPF0016	4	0	only in unique	0
431	IPR001733	Peptidase S26B, eukaryotic signal peptidase	2	0	only in unique	0
432	IPR001734	Sodium/solute symporter	1	0	only in unique	0
433	IPR001736	Phospholipase D/Transphosphatidylase	12	0	only in unique	0
434	IPR001737	Ribosomal RNA adenine methylase transferase	3	0	only in unique	0
435	IPR001748	G10 protein	1	0	only in unique	0
436	IPR001751	S100/Calbindin-D9k, conserved site	1	0	only in unique	0
437	IPR001763	Rhodanese-like	18	0	only in unique	0
438	IPR001772	Kinase-associated KA1	2	0	only in unique	0
439	IPR001781	Zinc finger, LIM-type	8	0	only in unique	0
440	IPR001787	Ribosomal protein L21	2	0	only in unique	0
441	IPR001789	Signal transduction response regulator, receiver domain	43	0	only in unique	0
442	IPR001794	Frataxin, subgroup	1	0	only in unique	0
443	IPR001796	Dihydrofolate reductase domain	2	0	only in unique	0
444	IPR001804	Isocitrate/isopropylmalate dehydrogenase	6	0	only in unique	0
445	IPR001807	Chloride channel, voltage gated	7	0	only in unique	0
446	IPR001816	Translation elongation factor EFTs/EF1B	2	0	only in unique	0
447	IPR001834	NADH:cytochrome b5 reductase (CBR)	5	0	only in unique	0
448	IPR001837	Adenylate cyclase-associated CAP	1	0	only in unique	0
449	IPR001844	Chaperonin Cpn60	7	0	only in unique	0
450	IPR001848	Ribosomal protein S10	2	0	only in unique	0
451	IPR001854	Ribosomal protein L29	5	0	only in unique	0
452	IPR001857	Ribosomal protein L19	2	0	only in unique	0
453	IPR001858	Phosphatidylethanolamine-binding, conserved site	2	0	only in unique	0
454	IPR001862	Membrane attack complex component/perforin/complement C9	2	0	only in unique	0
455	IPR001865	Ribosomal protein S2	1	0	only in unique	0
456	IPR001870	B302 (SPRY)-like	4	0	only in unique	0
457	IPR001876	Zinc finger, RanBP2-type	20	0	only in unique	0
458	IPR001881	EGF-like calcium-binding	16	0	only in unique	0
459	IPR001882	Biotin-binding site	4	0	only in unique	0
460	IPR001891	Malic oxidoreductase	6	0	only in unique	0
461	IPR001898	Sodium/sulphate symporter	2	0	only in unique	0
462	IPR001899	Surface protein from Gram-positive cocci	1	0	only in unique	0
463	IPR001900	Ribonuclease II/R	2	0	only in unique	0
464	IPR001902	Sulphate anion transporter	14	0	only in unique	0
465	IPR001905	Ammonium transporter	10	0	only in unique	0
466	IPR001910	Inosine/uridine-preferring nucleoside hydrolase	4	0	only in unique	0
467	IPR001911	Ribosomal protein S21	1	0	only in unique	0
468	IPR001917	Aminotransferase, class-II, pyridoxal-phosphate binding site	3	0	only in unique	0
469	IPR001920	Asp/Glu racemase	2	0	only in unique	0
470	IPR001921	Ribosomal protein L7A/L8	3	0	only in unique	0
471	IPR001931	Ribosomal protein S21e	1	0	only in unique	0
472	IPR001937	Galactose-1-phosphate uridyl transferase, class I	1	0	only in unique	0
473	IPR001940	Peptidase S1C, HrtA/DegP2/Q/S	12	0	only in unique	0
474	IPR001943	UvrB/UvrC protein	2	0	only in unique	0
475	IPR001948	Peptidase M18, aminopeptidase I	2	0	only in unique	0
476	IPR001950	Translation initiation factor SUI1	6	0	only in unique	0
477	IPR001951	Histone H4	7	0	only in unique	0
478	IPR001965	Zinc finger, PHD-type	62	0	only in unique	0
479	IPR001969	Peptidase aspartic, active site	24	0	only in unique	0
480	IPR001971	Ribosomal protein S11	5	0	only in unique	0
481	IPR001976	Ribosomal protein S24e	2	0	only in unique	0
482	IPR001977	Dephospho-CoA kinase	2	0	only in unique	0
483	IPR001984	Peptidase S16, Lon protease, C-terminal	8	0	only in unique	0
484	IPR001985	S-adenosylmethionine decarboxylase	2	0	only in unique	0
485	IPR001998	Xylose isomerase	1	0	only in unique	0
486	IPR002005	Rab GTPase activator	4	0	only in unique	0
487	IPR002007	Haem peroxidase, animal	3	0	only in unique	0
488	IPR002008	DNA-directed DNA polymerase, family X, beta-like	1	0	only in unique	0
489	IPR002013	Synaptojanin, N-terminal	6	0	only in unique	0
490	IPR002014	VHS	8	0	only in unique	0
491	IPR002018	Carboxylesterase, type B	2	0	only in unique	0
492	IPR002019	Urease, beta subunit	1	0	only in unique	0
493	IPR002022	Pectate lyase/Amb allergen	17	0	only in unique	0
494	IPR002023	NADH:ubiquinone oxidoreductase, 24kDa subunit	1	0	only in unique	0
495	IPR002026	Urease, alpha/gamma subunit	1	0	only in unique	0
496	IPR002028	Tryptophan synthase, alpha chain	1	0	only in unique	0
497	IPR002030	Mitochondrial brown fat uncoupling protein	2	0	only in unique	0
498	IPR002033	Sec-independent periplasmic protein translocase	1	0	only in unique	0
499	IPR002036	Uncharacterised protein family UPF0054	1	0	only in unique	0
500	IPR002041	Ran GTPase	34	0	only in unique	0
501	IPR002042	Uricase	1	0	only in unique	0
502	IPR002043	Uracil-DNA glycosylase	1	0	only in unique	0
503	IPR002044	Glycoside hydrolase, carbohydrate-binding	5	0	only in unique	0
504	IPR002052	DNA methylase, N-6 adenine-specific, conserved site	6	0	only in unique	0
505	IPR002054	DNA-directed DNA polymerase X	1	0	only in unique	0
506	IPR002059	Cold-shock protein, DNA-binding	2	0	only in unique	0
507	IPR002068	Heat shock protein Hsp20	43	0	only in unique	0
508	IPR002071	Thermonuclease active site	1	0	only in unique	0
509	IPR002078	RNA polymerase sigma factor 54, interaction	3	0	only in unique	0
510	IPR002081	Cryptochrome/DNA photolyase, class 1	3	0	only in unique	0
511	IPR002082	Aspartate carbamoyltransferase, eukaryotic	1	0	only in unique	0
512	IPR002083	MATH	15	0	only in unique	0
513	IPR002088	Protein prenyltransferase, alpha subunit	3	0	only in unique	0
514	IPR002093	BRCA2 repeat	1	0	only in unique	0
515	IPR002097	Profilin/allergen	2	0	only in unique	0
516	IPR002099	DNA mismatch repair protein	3	0	only in unique	0
517	IPR002108	Actin-binding, cofilin/tropomyosin type	8	0	only in unique	0
518	IPR002109	Glutaredoxin	23	0	only in unique	0
519	IPR002121	Helicase/RNase D C-terminal, HRDC domain	5	0	only in unique	0
520	IPR002123	Phospholipid/glycerol acyltransferase	12	0	only in unique	0
521	IPR002124	Cytochrome c oxidase, subunit Vb	2	0	only in unique	0
522	IPR002129	Pyridoxal phosphate-dependent decarboxylase	12	0	only in unique	0
523	IPR002130	Peptidyl-prolyl cis-trans isomerase, cyclophilin-type	27	0	only in unique	0
524	IPR002133	S-adenosylmethionine synthetase	5	0	only in unique	0
525	IPR002139	Ribokinase	7	0	only in unique	0
526	IPR002140	Ribosome maturation protein SBDS	1	0	only in unique	0
527	IPR002143	Ribosomal protein L1	5	0	only in unique	0
528	IPR002150	Ribosomal protein L31	1	0	only in unique	0
529	IPR002156	Ribonuclease H	2	0	only in unique	0
530	IPR002161	SNO glutamine amidotransferase	1	0	only in unique	0
531	IPR002164	Nucleosome assembly protein (NAP)	4	0	only in unique	0
532	IPR002171	Ribosomal protein L2	2	0	only in unique	0
533	IPR002180	6,7-dimethyl-8-ribityllumazine synthase	1	0	only in unique	0
534	IPR002189	F-actin capping protein, alpha subunit	1	0	only in unique	0
535	IPR002190	MAGE protein	1	0	only in unique	0
536	IPR002194	Chaperonin TCP-1, conserved site	9	0	only in unique	0
537	IPR002195	Dihydroorotase, conserved site	1	0	only in unique	0
538	IPR002202	Hydroxymethylglutaryl-CoA reductase, class I/II, catalytic	3	0	only in unique	0
539	IPR002204	3-hydroxyisobutyrate dehydrogenase-related, conserved site	3	0	only in unique	0
540	IPR002205	DNA topoisomerase, type IIA, subunit A/C-terminal	3	0	only in unique	0
541	IPR002207	Plant ascorbate peroxidase	9	0	only in unique	0
542	IPR002208	SecY protein	7	0	only in unique	0
543	IPR002219	Protein kinase C-like, phorbol ester/diacylglycerol binding	4	0	only in unique	0
544	IPR002220	Dihydrodipicolinate synthetase	1	0	only in unique	0
545	IPR002227	Tyrosinase	2	0	only in unique	0
546	IPR002229	Blood group Rhesus C/E/D polypeptide	8	0	only in unique	0
547	IPR002241	Glycoside hydrolase, family 27	6	0	only in unique	0
548	IPR002251	Chloride channel ClC-plant	5	0	only in unique	0
549	IPR002259	Delayed-early response protein/equilibrative nucleoside transporter	6	0	only in unique	0
550	IPR002292	Ornithine carbamoyltransferase	1	0	only in unique	0
551	IPR002293	Amino acid/polyamine transporter I	21	0	only in unique	0
552	IPR002296	N6 adenine-specific DNA methyltransferase, N12 class	1	0	only in unique	0
553	IPR002298	DNA polymerase A domain	2	0	only in unique	0
554	IPR002301	Isoleucyl-tRNA synthetase, class Ia	2	0	only in unique	0
555	IPR002302	Leucyl-tRNA synthetase, class Ia, bacterial/mitochondrial	1	0	only in unique	0
556	IPR002304	Methionyl-tRNA synthetase, class Ia	3	0	only in unique	0
557	IPR002306	Tryptophanyl-tRNA synthetase, class Ib	2	0	only in unique	0
558	IPR002307	Tyrosyl-tRNA synthetase, class Ib, bacterial/mitochondrial	1	0	only in unique	0
559	IPR002308	Cysteinyl-tRNA synthetase, class Ia	3	0	only in unique	0
560	IPR002310	Glycyl-tRNA synthetase, class IIc, alpha subunit	1	0	only in unique	0
561	IPR002312	Aspartyl/Asparaginyl-tRNA synthetase, class IIb	4	0	only in unique	0
562	IPR002313	Lysyl-tRNA synthetase, class II	3	0	only in unique	0
563	IPR002315	Glycyl-tRNA synthetase, alpha2 dimer	2	0	only in unique	0
564	IPR002316	Prolyl-tRNA synthetase, class IIa, conserved region	2	0	only in unique	0
565	IPR002317	Seryl-tRNA synthetase, class IIa	1	0	only in unique	0
566	IPR002318	Alanyl-tRNA synthetase, class IIc	3	0	only in unique	0
567	IPR002320	Threonyl-tRNA synthetase, class IIa	3	0	only in unique	0
568	IPR002325	Cytochrome f	4	0	only in unique	0
569	IPR002326	Cytochrome c1	2	0	only in unique	0
570	IPR002327	Cytochrome c, class IA/ IB	1	0	only in unique	0
571	IPR002328	Alcohol dehydrogenase, zinc-containing, conserved site	39	0	only in unique	0
572	IPR002343	Paraneoplastic encephalomyelitis antigen	5	0	only in unique	0
573	IPR002344	Lupus La protein	4	0	only in unique	0
574	IPR002358	Ribosomal protein L6, conserved site	2	0	only in unique	0
575	IPR002359	Ribosomal protein L6, conserved site-2	2	0	only in unique	0
576	IPR002364	Quinone oxidoreductase/zeta-crystallin, conserved site	2	0	only in unique	0
577	IPR002373	cAMP/cGMP-dependent protein kinase	1	0	only in unique	0
578	IPR002376	Formyl transferase, N-terminal	4	0	only in unique	0
579	IPR002387	Plastocyanin	1	0	only in unique	0
580	IPR002410	Peptidase S33, prolyl aminopeptidase	2	0	only in unique	0
581	IPR002413	Ves allergen	2	0	only in unique	0
582	IPR002415	H/ACA ribonucleoprotein complex, subunit Nhp2, eukaryote	2	0	only in unique	0
583	IPR002420	Phosphoinositide 3-kinase, C2	1	0	only in unique	0
584	IPR002421	5'-3' exonuclease, N-terminal	3	0	only in unique	0
585	IPR002433	Ornithine decarboxylase	2	0	only in unique	0
586	IPR002454	Gamma tubulin	1	0	only in unique	0
587	IPR002455	GPCR, family 3, gamma-aminobutyric acid receptor, type B	2	0	only in unique	0
588	IPR002464	DNA/RNA helicase, ATP-dependent, DEAH-box type, conserved site	11	0	only in unique	0
589	IPR002466	Adenosine deaminase/editase	1	0	only in unique	0
590	IPR002468	Peptidase M24A, methionine aminopeptidase, subfamily 2	1	0	only in unique	0
591	IPR002470	Peptidase S9A, prolyl oligopeptidase	5	0	only in unique	0
592	IPR002471	Peptidase S9, serine active site	2	0	only in unique	0
593	IPR002472	Palmitoyl protein thioesterase	1	0	only in unique	0
594	IPR002474	Carbamoyl phosphate synthase, small subunit, N-terminal	1	0	only in unique	0
595	IPR002478	Pseudouridine synthase/archaeosine transglycosylase	6	0	only in unique	0
596	IPR002480	DAHP synthetase, class II	3	0	only in unique	0
597	IPR002482	Peptidoglycan-binding Lysin subgroup	13	0	only in unique	0
598	IPR002483	Splicing factor PWI	2	0	only in unique	0
599	IPR002489	Glutamate synthase, alpha subunit, C-terminal	2	0	only in unique	0
600	IPR002490	ATPase, V0/A0 complex, 116kDa subunit	5	0	only in unique	0
601	IPR002496	Phosphoribosyl-AMP cyclohydrolase	1	0	only in unique	0
602	IPR002498	Phosphatidylinositol-4-phosphate 5-kinase, core	10	0	only in unique	0
603	IPR002504	ATP-NAD/AcoX kinase	3	0	only in unique	0
604	IPR002524	Cation efflux protein	10	0	only in unique	0
605	IPR002547	tRNA-binding domain	4	0	only in unique	0
606	IPR002554	Protein phosphatase 2A, regulatory B subunit, B56	7	0	only in unique	0
607	IPR002562	3'-5' exonuclease	7	0	only in unique	0
608	IPR002569	Peptide methionine sulphoxide reductase MsrA	4	0	only in unique	0
609	IPR002573	Choline/ethanolamine kinase	3	0	only in unique	0
610	IPR002579	Methionine sulphoxide reductase B	3	0	only in unique	0
611	IPR002583	Ribosomal protein S20	1	0	only in unique	0
612	IPR002587	Myo-inositol-1-phosphate synthase	1	0	only in unique	0
613	IPR002589	Appr-1-p processing	3	0	only in unique	0
614	IPR002610	Peptidase S54, rhomboid	10	0	only in unique	0
615	IPR002616	Queuine/other tRNA-ribosyltransferase	2	0	only in unique	0
616	IPR002618	UTP--glucose-1-phosphate uridylyltransferase	5	0	only in unique	0
617	IPR002624	Deoxynucleoside kinase	1	0	only in unique	0
618	IPR002625	Smr protein/MutS2 C-terminal	8	0	only in unique	0
619	IPR002627	tRNA isopentenyltransferase	7	0	only in unique	0
620	IPR002637	Ham1-like protein	1	0	only in unique	0
621	IPR002638	Quinolinate phosphoribosyl transferase, C-terminal domain	1	0	only in unique	0
622	IPR002645	Sulphate transporter/antisigma-factor antagonist STAS	15	0	only in unique	0
623	IPR002650	Sulphate adenylyltransferase	2	0	only in unique	0
624	IPR002652	Importin-alpha-like, importin-beta-binding domain	3	0	only in unique	0
625	IPR002657	Bile acid:sodium symporter	5	0	only in unique	0
626	IPR002658	3-dehydroquinate synthase AroB	1	0	only in unique	0
627	IPR002659	Glycosyl transferase, family 31	22	0	only in unique	0
628	IPR002661	Ribosome recycling factor	2	0	only in unique	0
629	IPR002669	Urease accessory protein UreD	1	0	only in unique	0
630	IPR002670	Ribosomal protein L18ae	2	0	only in unique	0
631	IPR002674	Ribosomal protein L37ae	2	0	only in unique	0
632	IPR002675	Ribosomal protein L38e	2	0	only in unique	0
633	IPR002684	Biotin synthase	1	0	only in unique	0
634	IPR002695	AICARFT/IMPCHase bienzyme	1	0	only in unique	0
635	IPR002696	Protein of unknown function DUF37	1	0	only in unique	0
636	IPR002698	5-formyltetrahydrofolate cyclo-ligase	3	0	only in unique	0
637	IPR002713	FF domain	2	0	only in unique	0
638	IPR002715	Nascent polypeptide-associated complex NAC	4	0	only in unique	0
639	IPR002728	Diphthamide synthesis, DPH1/DHP2	2	0	only in unique	0
640	IPR002730	Ribonuclease P/MRP, subunit p29, eukaryotic/archaeal	1	0	only in unique	0
641	IPR002733	AMMECR1	1	0	only in unique	0
642	IPR002735	Translation initiation factor IF2/IF5	1	0	only in unique	0
643	IPR002737	UPF0103/Mediator of ErbB2-driven cell motility (Memo), related	1	0	only in unique	0
644	IPR002738	RNase P subunit p30	1	0	only in unique	0
645	IPR002761	Protein of unknown function DUF71, ATP-binding domain	1	0	only in unique	0
646	IPR002773	Deoxyhypusine synthase	1	0	only in unique	0
647	IPR002778	Signal recognition particle, SRP19 subunit	2	0	only in unique	0
648	IPR002791	Domain of unknown function DUF89	2	0	only in unique	0
649	IPR002792	Deoxyribonuclease/rho motif-related TRAM	3	0	only in unique	0
650	IPR002794	Protein of unknown function DUF92, transmembrane	2	0	only in unique	0
651	IPR002812	3-dehydroquinate synthase, prokaryotic-type	1	0	only in unique	0
652	IPR002813	Arginine biosynthesis protein ArgJ	1	0	only in unique	0
653	IPR002815	Spo11/DNA topoisomerase VI, subunit A	3	0	only in unique	0
654	IPR002817	Thiamine biosynthesis protein ThiC	1	0	only in unique	0
655	IPR002820	Molybdopterin cofactor biosynthesis C (MoaC) domain	1	0	only in unique	0
656	IPR002828	Survival protein SurE-like phosphatase/nucleotidase	3	0	only in unique	0
657	IPR002833	Peptidyl-tRNA hydrolase, PTH2	2	0	only in unique	0
658	IPR002836	DNA-binding TFAR19-related protein	1	0	only in unique	0
659	IPR002843	ATPase, V0/A0 complex, subunit C/D	1	0	only in unique	0
660	IPR002848	Translin	2	0	only in unique	0
661	IPR002853	Transcription factor TFIIE, alpha subunit	1	0	only in unique	0
662	IPR002867	Zinc finger, C6HC-type	11	0	only in unique	0
663	IPR002871	NIF system FeS cluster assembly, NifU, N-terminal	1	0	only in unique	0
664	IPR002876	Protein of unknown function DUF28	1	0	only in unique	0
665	IPR002888	[2Fe-2S]-binding	5	0	only in unique	0
666	IPR002891	Adenylylsulphate kinase, C-terminal	4	0	only in unique	0
667	IPR002893	Zinc finger, MYND-type	10	0	only in unique	0
668	IPR002903	S-adenosyl-L-methionine-dependent methyltransferase, MraW	1	0	only in unique	0
669	IPR002905	N2,N2-dimethylguanosine tRNA methyltransferase	1	0	only in unique	0
670	IPR002908	Frataxin-like	1	0	only in unique	0
671	IPR002913	Lipid-binding START	21	0	only in unique	0
672	IPR002922	Thiamine biosynthesis Thi4 protein	1	0	only in unique	0
673	IPR002930	Glycine cleavage H-protein	3	0	only in unique	0
674	IPR002931	Transglutaminase-like	1	0	only in unique	0
675	IPR002942	RNA-binding S4	13	0	only in unique	0
676	IPR002963	Expansin	18	0	only in unique	0
677	IPR002976	Plant G-protein, alpha subunit	1	0	only in unique	0
678	IPR002985	Arginine decarboxylase	1	0	only in unique	0
679	IPR002986	Diaminopimelate decarboxylase	2	0	only in unique	0
680	IPR002994	Surfeit locus 1	1	0	only in unique	0
681	IPR002999	Tudor domain	5	0	only in unique	0
682	IPR003000	NAD-dependent histone deacetylase, silent information regulator Sir2	2	0	only in unique	0
683	IPR003008	Tubulin/FtsZ, GTPase domain	24	0	only in unique	0
684	IPR003016	2-oxo acid dehydrogenase, lipoyl-binding site	10	0	only in unique	0
685	IPR003018	GAF	4	0	only in unique	0
686	IPR003020	Bicarbonate transporter, eukaryotic	6	0	only in unique	0
687	IPR003021	Repair protein Rad1/Rec1	2	0	only in unique	0
688	IPR003029	Ribosomal protein S1, RNA-binding domain	14	0	only in unique	0
689	IPR003031	Delta crystallin	1	0	only in unique	0
690	IPR003034	DNA-binding SAP	9	0	only in unique	0
691	IPR003038	Defender against death DAD protein	1	0	only in unique	0
692	IPR003043	Uroporphiryn-III C-methyltransferase, conserved site	1	0	only in unique	0
693	IPR003084	Histone deacetylase	5	0	only in unique	0
694	IPR003094	Fructose-2,6-bisphosphatase	1	0	only in unique	0
695	IPR003095	Heat shock protein DnaJ	36	0	only in unique	0
696	IPR003101	Coactivator CBP, KIX	2	0	only in unique	0
697	IPR003103	Apoptosis regulator, Bcl-2 protein, BAG	4	0	only in unique	0
698	IPR003104	Actin-binding FH2/DRF autoregulatory	12	0	only in unique	0
699	IPR003107	RNA-processing protein, HAT helix	13	0	only in unique	0
700	IPR003114	Phox-associated domain	2	0	only in unique	0
701	IPR003115	ParB-like nuclease	2	0	only in unique	0
702	IPR003123	Vacuolar sorting protein 9	2	0	only in unique	0
703	IPR003124	Actin-binding WH2	2	0	only in unique	0
704	IPR003126	Zinc finger, N-recognin	3	0	only in unique	0
705	IPR003128	Villin headpiece	3	0	only in unique	0
706	IPR003130	Dynamin GTPase effector	7	0	only in unique	0
707	IPR003148	Regulator of K+ conductance, N-terminal	1	0	only in unique	0
708	IPR003149	Iron hydrogenase, small subunit-like	1	0	only in unique	0
709	IPR003152	PIK-related kinase, FATC	5	0	only in unique	0
710	IPR003162	Transcription factor TAFII-31	1	0	only in unique	0
711	IPR003166	Transcription factor TFIIE beta subunit, DNA-binding domain	2	0	only in unique	0
712	IPR003169	GYF	8	0	only in unique	0
713	IPR003170	UDP-N-acetylenolpyruvoylglucosamine reductase	1	0	only in unique	0
714	IPR003172	MD-2-related lipid-recognition	1	0	only in unique	0
715	IPR003173	Transcriptional coactivator p15	1	0	only in unique	0
716	IPR003180	Methylpurine-DNA glycosylase (MPG)	1	0	only in unique	0
717	IPR003191	Guanylate-binding protein, C-terminal	2	0	only in unique	0
718	IPR003194	Transcription initiation factor IIA, gamma subunit	1	0	only in unique	0
719	IPR003195	Transcription initiation factor IID, 18kDa subunit	1	0	only in unique	0
720	IPR003196	Transcription initiation factor IIF, beta subunit	2	0	only in unique	0
721	IPR003197	Cytochrome d ubiquinol oxidase, 14kDa subunit	1	0	only in unique	0
722	IPR003210	Signal recognition particle, SRP14 subunit	1	0	only in unique	0
723	IPR003213	Cytochrome c oxidase, subunit VIb	3	0	only in unique	0
724	IPR003226	Metal-dependent protein hydrolase	1	0	only in unique	0
725	IPR003231	Acyl carrier protein (ACP)	7	0	only in unique	0
726	IPR003256	Ribosomal protein L24	2	0	only in unique	0
727	IPR003265	HhH-GPD domain	9	0	only in unique	0
728	IPR003293	Nudix hydrolase 6-like	6	0	only in unique	0
729	IPR003299	Flagellar calcium-binding protein calflagin	2	0	only in unique	0
730	IPR003307	eIF4-gamma/eIF5/eIF2-epsilon	3	0	only in unique	0
731	IPR003323	Ovarian tumour, otubain	13	0	only in unique	0
732	IPR003337	Trehalose-phosphatase	14	0	only in unique	0
733	IPR003340	Transcriptional factor B3	45	0	only in unique	0
734	IPR003343	Bacterial Ig-like, group 2	1	0	only in unique	0
735	IPR003347	Transcription factor jumonji/aspartyl beta-hydroxylase	22	0	only in unique	0
736	IPR003348	ATPase, anion-transporting	3	0	only in unique	0
737	IPR003349	Transcription factor jumonji, JmjN	6	0	only in unique	0
738	IPR003358	tRNA (guanine-N-7) methyltransferase	2	0	only in unique	0
739	IPR003375	Photosystem I reaction centre subunit IV/PsaE	1	0	only in unique	0
740	IPR003382	Flavoprotein	1	0	only in unique	0
741	IPR003385	Glycoside hydrolase, family 77	1	0	only in unique	0
742	IPR003386	Lecithin:cholesterol acyltransferase	6	0	only in unique	0
743	IPR003388	Reticulon	20	0	only in unique	0
744	IPR003398	Photosystem II protein PsbN	1	0	only in unique	0
745	IPR003406	Glycosyl transferase, family 14	10	0	only in unique	0
746	IPR003409	MORN motif	10	0	only in unique	0
747	IPR003428	Mitochondrial glycoprotein	4	0	only in unique	0
748	IPR003437	Glycine cleavage system P-protein	2	0	only in unique	0
749	IPR003441	No apical meristem (NAM) protein	69	0	only in unique	0
750	IPR003451	LytB protein	1	0	only in unique	0
751	IPR003462	Ornithine cyclodeaminase/mu-crystallin	1	0	only in unique	0
752	IPR003489	Ribosomal protein S30Ae/sigma 54 modulation protein	1	0	only in unique	0
753	IPR003511	DNA-binding HORMA	4	0	only in unique	0
754	IPR003521	Nucleotide-sensitive chloride conductance regulator	1	0	only in unique	0
755	IPR003524	Phospho-N-acetylmuramoyl-pentapeptide transferase	1	0	only in unique	0
756	IPR003527	MAP kinase, conserved site	8	0	only in unique	0
757	IPR003545	Telomere reverse transcriptase	1	0	only in unique	0
758	IPR003577	Ras small GTPase, Ras type	48	0	only in unique	0
759	IPR003578	Small GTPase, Rho type	47	0	only in unique	0
760	IPR003582	Metridin-like ShK toxin	2	0	only in unique	0
761	IPR003590	Leucine-rich repeat, ribonuclease inhibitor subtype	7	0	only in unique	0
762	IPR003595	Protein-tyrosine phosphatase, catalytic	1	0	only in unique	0
763	IPR003601	DNA topoisomerase, type IA, domain 2	3	0	only in unique	0
764	IPR003602	DNA topoisomerase, type IA, DNA-binding	3	0	only in unique	0
765	IPR003603	U2A'/phosphoprotein 32 family A, C-terminal	1	0	only in unique	0
766	IPR003607	Metal-dependent phosphohydrolase, HD domain	8	0	only in unique	0
767	IPR003608	MIR	2	0	only in unique	0
768	IPR003611	Intron-encoded nuclease 2	1	0	only in unique	0
769	IPR003612	Plant lipid transfer protein/seed storage/trypsin-alpha amylase inhibitor	24	0	only in unique	0
770	IPR003614	Knottin	3	0	only in unique	0
771	IPR003615	HNH nuclease	1	0	only in unique	0
772	IPR003617	Transcription elongation factor, TFIIS/CRSP70, N-terminal, sub-type	8	0	only in unique	0
773	IPR003618	Transcription elongation factor S-II, central domain	3	0	only in unique	0
774	IPR003651	Endonuclease III-like, iron-sulphur cluster loop motif	5	0	only in unique	0
775	IPR003656	Zinc finger, BED-type predicted	11	0	only in unique	0
776	IPR003657	DNA-binding WRKY	57	0	only in unique	0
777	IPR003661	Signal transduction histidine kinase, subgroup 1, dimerisation/phosphoacceptor domain	10	0	only in unique	0
778	IPR003682	rRNA small subunit methyltransferase G	1	0	only in unique	0
779	IPR003685	Photosystem I protein PsaD	2	0	only in unique	0
780	IPR003690	Mitochodrial transcription termination factor-related	24	0	only in unique	0
781	IPR003691	Camphor resistance CrcB protein	1	0	only in unique	0
782	IPR003694	NAD synthase	1	0	only in unique	0
783	IPR003698	Lipoate synthase	1	0	only in unique	0
784	IPR003700	Ketopantoate hydroxymethyltransferase	1	0	only in unique	0
785	IPR003701	DNA repair exonuclease	1	0	only in unique	0
786	IPR003703	Acyl-CoA thioesterase	1	0	only in unique	0
787	IPR003712	Cyanate lyase, C-terminal	1	0	only in unique	0
788	IPR003719	Phenazine biosynthesis PhzC/PhzF protein	3	0	only in unique	0
789	IPR003721	Pantoate-beta-alanine ligase	1	0	only in unique	0
790	IPR003726	Homocysteine S-methyltransferase	3	0	only in unique	0
791	IPR003729	Protein of unknown function DUF151	3	0	only in unique	0
792	IPR003732	D-tyrosyl-tRNA(Tyr) deacylase	1	0	only in unique	0
793	IPR003733	Thiamine monophosphate synthase	2	0	only in unique	0
794	IPR003734	Protein of unknown function DUF155	2	0	only in unique	0
795	IPR003736	Phenylacetic acid degradation-related protein	5	0	only in unique	0
796	IPR003737	N-acetylglucosaminyl phosphatidylinositol deacetylase	1	0	only in unique	0
797	IPR003738	Protein of unknown function DUF159	1	0	only in unique	0
798	IPR003742	SPOUT methyltransferase, predicted	1	0	only in unique	0
799	IPR003746	Protein of unknown function DUF167	1	0	only in unique	0
800	IPR003750	Protein of unknown function DUF171	1	0	only in unique	0
801	IPR003754	Tetrapyrrole biosynthesis, uroporphyrinogen III synthase	1	0	only in unique	0
802	IPR003758	Tetraacyldisaccharide 4'-kinase	1	0	only in unique	0
803	IPR003781	CoA-binding	2	0	only in unique	0
804	IPR003782	Copper chaperone SCO1/SenC	2	0	only in unique	0
805	IPR003789	Aspartyl/glutamyl-tRNA amidotransferase subunit B-related	2	0	only in unique	0
806	IPR003821	1-deoxy-D-xylulose 5-phosphate reductoisomerase	1	0	only in unique	0
807	IPR003822	Paired amphipathic helix	3	0	only in unique	0
808	IPR003827	tRNA wybutosine-synthesizing protein	1	0	only in unique	0
809	IPR003830	(2R)-phospho-3-sulpholactate synthase, ComA	3	0	only in unique	0
810	IPR003835	Glycosyl transferase, family 19	1	0	only in unique	0
811	IPR003837	Glu-tRNAGln amidotransferase, C subunit	1	0	only in unique	0
812	IPR003874	CDC45-like protein	1	0	only in unique	0
813	IPR003882	Pistil-specific extensin-like protein	1	0	only in unique	0
814	IPR003890	MIF4G-like, type 3	7	0	only in unique	0
815	IPR003891	Initiation factor eIF-4 gamma, MA3	8	0	only in unique	0
816	IPR003892	Ubiquitin system component Cue	5	0	only in unique	0
817	IPR003903	Ubiquitin interacting motif	7	0	only in unique	0
818	IPR003923	Transcription initiation factor TFIID, 23-30kDa subunit	2	0	only in unique	0
819	IPR003938	Potassium channel, voltage-dependent, EAG/ELK/ERG	14	0	only in unique	0
820	IPR003952	Fumarate reductase/succinate dehydrogenase, FAD-binding site	1	0	only in unique	0
821	IPR003954	RNA recognition, domain 1	20	0	only in unique	0
822	IPR003956	Transcription factor, NFYB/HAP3, conserved site	10	0	only in unique	0
823	IPR003957	Transcription factor, CBFA/NFYB, DNA topoisomerase	15	0	only in unique	0
824	IPR003960	ATPase, AAA-type, conserved site	60	0	only in unique	0
825	IPR003961	Fibronectin, type III	3	0	only in unique	0
826	IPR003980	Histamine H3 receptor	1	0	only in unique	0
827	IPR003994	Prefoldin related, ubiquitously expressed transcript	1	0	only in unique	0
828	IPR003998	Twin-arginine translocation protein TatB-like	2	0	only in unique	0
829	IPR004001	Actin, conserved site	6	0	only in unique	0
830	IPR004007	Dak phosphatase	1	0	only in unique	0
831	IPR004012	RUN	1	0	only in unique	0
832	IPR004014	ATPase, P-type cation-transporter, N-terminal	24	0	only in unique	0
833	IPR004023	Mago nashi protein	1	0	only in unique	0
834	IPR004033	UbiE/COQ5 methyltransferase	4	0	only in unique	0
835	IPR004035	Endonuclease III, iron-sulphur binding site	1	0	only in unique	0
836	IPR004036	Endonuclease III, conserved site-2	1	0	only in unique	0
837	IPR004037	Ribosomal protein L7Ae conserved site	5	0	only in unique	0
838	IPR004039	Rubredoxin-type Fe(Cys)4 protein	3	0	only in unique	0
839	IPR004044	K Homology, type 2	5	0	only in unique	0
840	IPR004082	Protein of unknown function DUF1423, plant	3	0	only in unique	0
841	IPR004083	Regulatory associated protein of TOR	4	0	only in unique	0
842	IPR004085	DNA topoisomerase VI, subunit A	1	0	only in unique	0
843	IPR004098	Prp18	1	0	only in unique	0
844	IPR004099	Pyridine nucleotide-disulphide oxidoreductase, dimerisation	5	0	only in unique	0
845	IPR004101	Mur ligase, C-terminal	7	0	only in unique	0
846	IPR004102	Poly(ADP-ribose) polymerase, regulatory domain	3	0	only in unique	0
847	IPR004106	Peptidase S9A, oligopeptidase, N-terminal beta-propeller	6	0	only in unique	0
848	IPR004114	THUMP	1	0	only in unique	0
849	IPR004123	mRNA splicing factor, thioredoxin-like U5 snRNP	2	0	only in unique	0
850	IPR004125	Signal recognition particle, SRP54 subunit, M-domain	2	0	only in unique	0
851	IPR004129	Glycerophosphoryl diester phosphodiesterase	4	0	only in unique	0
852	IPR004139	Glycosyl transferase, family 13	2	0	only in unique	0
853	IPR004142	Ndr	3	0	only in unique	0
854	IPR004148	BAR	3	0	only in unique	0
855	IPR004152	GAT	7	0	only in unique	0
856	IPR004154	Anticodon-binding	10	0	only in unique	0
857	IPR004155	PBS lyase HEAT-like repeat	1	0	only in unique	0
858	IPR004162	Seven-in-absentia protein, sina	15	0	only in unique	0
859	IPR004167	E3 binding	5	0	only in unique	0
860	IPR004177	DDHD	1	0	only in unique	0
861	IPR004181	Zinc finger, MIZ-type	4	0	only in unique	0
862	IPR004192	Ubiquinol cytochrome reductase, transmembrane domain	2	0	only in unique	0
863	IPR004209	Ferredoxin thioredoxin reductase, beta subunit	1	0	only in unique	0
864	IPR004241	Light chain 3 (LC3)	6	0	only in unique	0
865	IPR004254	Hly-III related	4	0	only in unique	0
866	IPR004268	Flagellin assembly, membrane protein MviN	1	0	only in unique	0
867	IPR004274	NLI interacting factor	17	0	only in unique	0
868	IPR004277	Phosphatidyl serine synthase	2	0	only in unique	0
869	IPR004294	Carotenoid oxygenase	13	0	only in unique	0
870	IPR004298	Nicotianamine synthase	2	0	only in unique	0
871	IPR004313	Acireductone dioxygenase, ARD	3	0	only in unique	0
872	IPR004323	Divalent ion tolerance protein, CutA1	1	0	only in unique	0
873	IPR004324	Biopterin transport-related protein BT1	5	0	only in unique	0
874	IPR004329	CcmE/CycJ protein	1	0	only in unique	0
875	IPR004331	SPX, N-terminal	18	0	only in unique	0
876	IPR004342	EXS, C-terminal	10	0	only in unique	0
877	IPR004343	Plus-3	6	0	only in unique	0
878	IPR004344	Tubulin-tyrosine ligase	1	0	only in unique	0
879	IPR004353	Vacuolar fusion protein MON1	1	0	only in unique	0
880	IPR004358	Signal transduction histidine kinase-related protein, C-terminal	10	0	only in unique	0
881	IPR004361	Glyoxalase I	5	0	only in unique	0
882	IPR004373	Peptide chain release factor 1	2	0	only in unique	0
883	IPR004374	Peptide chain release factor 2	2	0	only in unique	0
884	IPR004380	Aspartate racemase	1	0	only in unique	0
885	IPR004383	Ribosomal RNA large subunit methyltransferase RlmN;	2	0	only in unique	0
886	IPR004388	Sua5/YciO/YrdC/YwlC	2	0	only in unique	0
887	IPR004390	Cell division transporter substrate-binding protein FtsY	1	0	only in unique	0
888	IPR004393	Nicotinate-nucleotide pyrophosphorylase	1	0	only in unique	0
889	IPR004394	Iojap-related protein	2	0	only in unique	0
890	IPR004396	Conserved hypothetical protein CHP00092	2	0	only in unique	0
891	IPR004399	Phosphomethylpyrimidine kinase type-2	1	0	only in unique	0
892	IPR004400	Urease accessory protein UreG	1	0	only in unique	0
893	IPR004401	Uncharacterised protein family UPF0133	1	0	only in unique	0
894	IPR004403	Peptide chain release factor eRF1/aRF1	3	0	only in unique	0
895	IPR004404	Dihydroxy-acid dehydratase	1	0	only in unique	0
896	IPR004405	Probable translation factor pelota	2	0	only in unique	0
897	IPR004408	Biotin--acetyl-CoA-carboxylase ligase	1	0	only in unique	0
898	IPR004412	Glutamyl-tRNA(Gln) amidotransferase A subunit	1	0	only in unique	0
899	IPR004413	Glutamyl-tRNA(Gln) amidotransferase, B subunit	1	0	only in unique	0
900	IPR004416	Glucose-inhibited division protein A	1	0	only in unique	0
901	IPR004424	4-diphosphocytidyl-2C-methyl-D-erythritol kinase	1	0	only in unique	0
902	IPR004429	Isopropylmalate dehydrogenase	1	0	only in unique	0
903	IPR004433	Menaquinone biosynthesis protein MenD	1	0	only in unique	0
904	IPR004434	Isocitrate dehydrogenase NAD-dependent, mitochondrial	3	0	only in unique	0
905	IPR004437	ParB-like partition protein	1	0	only in unique	0
906	IPR004443	YjeF-related protein, N-terminal	1	0	only in unique	0
907	IPR004447	Peptidase S41A, C-terminal peptidase	3	0	only in unique	0
908	IPR004457	Zinc finger, ZPR1-type	1	0	only in unique	0
909	IPR004463	UDP-3-O-acyl N-acetylglucosamine deacetylase	1	0	only in unique	0
910	IPR004468	CTP synthase	3	0	only in unique	0
911	IPR004469	Phosphoserine phosphatase SerB	1	0	only in unique	0
912	IPR004480	Glutaredoxin-related protein	3	0	only in unique	0
913	IPR004483	DNA helicase, putative	1	0	only in unique	0
914	IPR004489	Succinate dehydrogenase/fumarate reductase iron-sulphur protein	1	0	only in unique	0
915	IPR004498	Ribosomal protein L11 methyltransferase	1	0	only in unique	0
916	IPR004499	Prolyl-tRNA synthetase, class IIa, prokaryotic-type	2	0	only in unique	0
917	IPR004504	DNA repair protein RadA	2	0	only in unique	0
918	IPR004506	tRNA-specific 2-thiouridylase	1	0	only in unique	0
919	IPR004508	Thioredoxin-independent 5'-adenylylsulphate reductase	2	0	only in unique	0
920	IPR004514	Glutaminyl-tRNA synthetase, class Ic	2	0	only in unique	0
921	IPR004516	Histidyl-tRNA synthetase, class IIa	3	0	only in unique	0
922	IPR004520	tRNA modification GTPase TrmE	1	0	only in unique	0
923	IPR004521	Uncharacterised domain 2	3	0	only in unique	0
924	IPR004522	Asparaginyl-tRNA synthetase, class IIb	2	0	only in unique	0
925	IPR004523	Aspartyl-tRNA synthetase, class IIb, archea/euk type	1	0	only in unique	0
926	IPR004524	Aspartyl-tRNA synthetase, class IIb, bacterial/mitochondrial type	1	0	only in unique	0
927	IPR004527	Glutamyl-tRNA synthetase, class Ic, bacterial/mitochondrial	1	0	only in unique	0
928	IPR004528	3-deoxy-D-manno-octulosonate cytidylyltransferase	2	0	only in unique	0
929	IPR004529	Phenylalanyl-tRNA synthetase, class IIc, alpha subunit	1	0	only in unique	0
930	IPR004531	Phenylalanyl-tRNA synthetase, class IIc, beta subunit, archae/euk cytosolic	1	0	only in unique	0
931	IPR004538	Haemolysin A	1	0	only in unique	0
932	IPR004540	Translation elongation factor EFG/EF2	2	0	only in unique	0
933	IPR004541	Translation elongation factor EFTu/EF1A, bacterial/organelle	1	0	only in unique	0
934	IPR004545	Proliferation-associated protein 1	2	0	only in unique	0
935	IPR004549	Acetyl-CoA carboxylase, biotin carboxylase	1	0	only in unique	0
936	IPR004551	Diphthine synthase	1	0	only in unique	0
937	IPR004552	1-acyl-sn-glycerol-3-phosphate acyltransferase	1	0	only in unique	0
938	IPR004554	Hydroxymethylglutaryl-CoA reductase, class I, catalytic	3	0	only in unique	0
939	IPR004556	Modification methylase HemK	1	0	only in unique	0
940	IPR004559	Putative oxygen-independent coproporphyrinogen III oxidase	1	0	only in unique	0
941	IPR004561	Isochorismate synthase	1	0	only in unique	0
942	IPR004567	Eukaryotic pantothenate kinase	2	0	only in unique	0
943	IPR004570	CDP-diacylglycerol--glycerol-3-phosphate 3-phosphatidyltransferase	1	0	only in unique	0
944	IPR004572	Protoporphyrinogen oxidase	2	0	only in unique	0
945	IPR004575	Cdk-activating kinase assembly factor (MAT1)	1	0	only in unique	0
946	IPR004578	DNA-directed DNA polymerase, family B, pol2	2	0	only in unique	0
947	IPR004579	DNA repair protein rad10	1	0	only in unique	0
948	IPR004582	Checkpoint protein Rad24	1	0	only in unique	0
949	IPR004583	DNA repair protein Rad4	1	0	only in unique	0
950	IPR004588	4-hydroxy-3-methylbut-2-en-1-yl diphosphate synthase, bacterial-type	1	0	only in unique	0
951	IPR004589	DNA helicase, ATP-dependent, RecQ type	7	0	only in unique	0
952	IPR004595	TFIIH C1-like, C-terminal	1	0	only in unique	0
953	IPR004598	Transcription factor Tfb2	2	0	only in unique	0
954	IPR004600	Transcription factor Tfb4	1	0	only in unique	0
955	IPR004607	Phosphoribosylglycinamide formyltransferase	1	0	only in unique	0
956	IPR004609	DNA helicase, ATP-dependent, RecG	1	0	only in unique	0
957	IPR004621	Eukaryotic-type methylenetetrahydrofolate reductase	1	0	only in unique	0
958	IPR004625	Pyridoxal phosphate (active vitamin B6) biosynthesis, pyridoxal kinase	1	0	only in unique	0
959	IPR004635	Peptidase S49, SppA	1	0	only in unique	0
960	IPR004639	Tetrapyrrole biosynthesis, glutamate-1-semialdehyde aminotransferase	1	0	only in unique	0
961	IPR004640	Co-chaperone Hsc20	1	0	only in unique	0
962	IPR004648	Tetrapeptide transporter, OPT1/isp4	10	0	only in unique	0
963	IPR004649	Ribonuclease H2, subunit A	1	0	only in unique	0
964	IPR004651	Histidine biosynthesis, HisF	1	0	only in unique	0
965	IPR004655	Beta-ketoacyl-acyl carrier protein synthase III (FabH)	2	0	only in unique	0
966	IPR004659	Ribonuclease E/G	1	0	only in unique	0
967	IPR004662	Acetylglutamate kinase	1	0	only in unique	0
968	IPR004667	ADP/ATP carrier protein	1	0	only in unique	0
969	IPR004689	UDP-galactose transporter	3	0	only in unique	0
970	IPR004696	Tpt phosphate/phosphoenolpyruvate translocator	6	0	only in unique	0
971	IPR004698	Zinc/iron permease, fungal/plant	8	0	only in unique	0
972	IPR004709	Na+/H+ exchanger, subfamily	5	0	only in unique	0
973	IPR004710	Bile acid transporter	1	0	only in unique	0
974	IPR004713	Calcium/proton exchanger	5	0	only in unique	0
975	IPR004721	Dihydroorotase homodimeric type	1	0	only in unique	0
976	IPR004728	Translocation protein Sec62	1	0	only in unique	0
977	IPR004732	Transaldolase subfamily	1	0	only in unique	0
978	IPR004733	Phosphoribosylformylglycinamidine cyclo-ligase	2	0	only in unique	0
979	IPR004738	Phosphate permease	1	0	only in unique	0
980	IPR004756	Amino acid permease subfamily	1	0	only in unique	0
981	IPR004765	Niemann-Pick C type protein	2	0	only in unique	0
982	IPR004769	Adenylosuccinate lyase	1	0	only in unique	0
983	IPR004771	K+/H+ exchanger	1	0	only in unique	0
984	IPR004780	Signal recognition particle, SRP	1	0	only in unique	0
985	IPR004788	Ribose 5-phosphate isomerase, type A	3	0	only in unique	0
986	IPR004789	Acetolactate synthase, small subunit	2	0	only in unique	0
987	IPR004790	Isocitrate dehydrogenase NADP-dependent, eukaryotic	2	0	only in unique	0
988	IPR004792	Conserved hypothetical protein CHP00275, flavoprotein HI0933-like	1	0	only in unique	0
989	IPR004794	Riboflavin biosynthesis protein RibD	2	0	only in unique	0
990	IPR004798	Calcium/proton exchanger superfamily	5	0	only in unique	0
991	IPR004802	H/ACA ribonucleoprotein complex, subunit Cbf5	1	0	only in unique	0
992	IPR004803	Queuine tRNA-ribosyltransferase	1	0	only in unique	0
993	IPR004806	UV excision repair protein Rad23	3	0	only in unique	0
994	IPR004810	Formyltetrahydrofolate deformylase	1	0	only in unique	0
995	IPR004813	Oligopeptide transporter OPT superfamily	20	0	only in unique	0
996	IPR004815	Peptidase S16, ATP-dependent protease La	2	0	only in unique	0
997	IPR004821	Cytidyltransferase-related	6	0	only in unique	0
998	IPR004823	TATA box binding protein associated factor (TAF)	2	0	only in unique	0
999	IPR004840	Amino acid permease, conserved site	4	0	only in unique	0
1000	IPR004842	Na/K/Cl co-transporter superfamily	1	0	only in unique	0
1001	IPR004854	Ubiquitin fusion degradation protein UFD1	2	0	only in unique	0
1002	IPR004855	Transcription factor IIA, alpha/beta subunit	1	0	only in unique	0
1003	IPR004856	Glycosyltransferase, ALG6/ALG8	2	0	only in unique	0
1004	IPR004882	LUC7 related	2	0	only in unique	0
1005	IPR004883	Lateral organ boundaries, LOB	43	0	only in unique	0
1006	IPR004887	Glutathione synthase, substrate-binding, eukaryotic	1	0	only in unique	0
1007	IPR004907	ATPase, V1 complex, subunit C	2	0	only in unique	0
1008	IPR004908	ATPase, V1 complex, subunit H	1	0	only in unique	0
1009	IPR004911	Gamma interferon inducible lysosomal thiol reductase GILT	2	0	only in unique	0
1010	IPR004932	Retrieval of early ER protein Rer1	4	0	only in unique	0
1011	IPR004939	Anaphase-promoting complex, subunit 10	1	0	only in unique	0
1012	IPR004953	EB1, C-terminal	2	0	only in unique	0
1013	IPR004963	Pectinacetylesterase	7	0	only in unique	0
1014	IPR005002	Eukaryotic phosphomannomutase	1	0	only in unique	0
1015	IPR005011	SART-1 protein	1	0	only in unique	0
1016	IPR005013	Dolichyl-diphosphooligosaccharide-protein glycosyltransferase 48kDa subunit	2	0	only in unique	0
1017	IPR005016	TMS membrane protein/tumour differentially expressed protein	4	0	only in unique	0
1018	IPR005018	DOMON related	6	0	only in unique	0
1019	IPR005027	Glycosyl transferase, family 43	4	0	only in unique	0
1020	IPR005033	YEATS	2	0	only in unique	0
1021	IPR005034	Dicer double-stranded RNA-binding fold	4	0	only in unique	0
1022	IPR005037	PRP38	2	0	only in unique	0
1023	IPR005045	Protein of unknown function DUF284, transmembrane eukaryotic	4	0	only in unique	0
1024	IPR005050	Early nodulin 93 ENOD93 protein	2	0	only in unique	0
1025	IPR005066	Moybdenum cofactor oxidoreductase, dimerisation	1	0	only in unique	0
1026	IPR005078	Peptidase C54	1	0	only in unique	0
1027	IPR005101	DNA photolyase, FAD-binding/Cryptochrome, C-terminal	6	0	only in unique	0
1028	IPR005107	CO dehydrogenase flavoprotein, C-terminal	3	0	only in unique	0
1029	IPR005110	MoeA, N-terminal and linker domain	1	0	only in unique	0
1030	IPR005111	MoeA, C-terminal, domain IV	1	0	only in unique	0
1031	IPR005112	dDENN	3	0	only in unique	0
1032	IPR005113	uDENN	3	0	only in unique	0
1033	IPR005117	Nitrite/sulphite reductase, hemoprotein beta-component, ferrodoxin-like	2	0	only in unique	0
1034	IPR005122	Uracil-DNA glycosylase-like	1	0	only in unique	0
1035	IPR005144	ATP-cone	1	0	only in unique	0
1036	IPR005146	B3/B4 tRNA-binding domain	1	0	only in unique	0
1037	IPR005147	tRNA synthetase, B5	1	0	only in unique	0
1038	IPR005148	Arginyl tRNA synthetase, class Ic, N-terminal	1	0	only in unique	0
1039	IPR005151	Peptidase S41	3	0	only in unique	0
1040	IPR005160	Ku70/Ku80 C-terminal arm	3	0	only in unique	0
1041	IPR005176	Protein of unknown function DUF298	5	0	only in unique	0
1042	IPR005177	Protein of unknown function DUF299, phosphotransferase, predicted	1	0	only in unique	0
1043	IPR005178	Protein of unknown function DUF300	6	0	only in unique	0
1044	IPR005199	Glycoside hydrolase family 79, N-terminal	4	0	only in unique	0
1045	IPR005201	Glycoside hydrolase, family 85	1	0	only in unique	0
1046	IPR005215	Trigger factor	1	0	only in unique	0
1047	IPR005218	Conserved hypothetical protein CHP00147	1	0	only in unique	0
1048	IPR005221	Phosphatidylserine decarboxylase	3	0	only in unique	0
1049	IPR005225	Small GTP-binding protein	76	0	only in unique	0
1050	IPR005227	Resolvase, holliday junction-type, YqgF-like	2	0	only in unique	0
1051	IPR005247	YbhB/YbcL	1	0	only in unique	0
1052	IPR005248	Probable nicotinate-nucleotide adenylyltransferase	1	0	only in unique	0
1053	IPR005251	Putative translation initiation factor, aIF-2BI/5-methylthioribose-1-phosphate isomerase	1	0	only in unique	0
1054	IPR005256	Anthranilate synthase component I, PabB-like	2	0	only in unique	0
1055	IPR005263	Dihydrodipicolinate synthase subfamily	1	0	only in unique	0
1056	IPR005269	Conserved hypothetical protein CHP00730	8	0	only in unique	0
1057	IPR005282	Lysosomal cystine transporter	1	0	only in unique	0
1058	IPR005288	L-aspartate oxidase	1	0	only in unique	0
1059	IPR005301	Mob1/phocein	1	0	only in unique	0
1060	IPR005302	Molybdenum cofactor sulfurase, C-terminal	2	0	only in unique	0
1061	IPR005304	Ribosomal biogenesis, methyltransferase, EMG1/NEP1	3	0	only in unique	0
1062	IPR005314	Peptidase C50, separase	1	0	only in unique	0
1063	IPR005339	GINS complex, subunit Psf1	1	0	only in unique	0
1064	IPR005341	Protein Transporter, Pam16	2	0	only in unique	0
1065	IPR005343	Uncharacterised protein family UPF0120	2	0	only in unique	0
1066	IPR005345	PHF5-like	1	0	only in unique	0
1067	IPR005349	Uncharacterised protein family UPF0136, Transmembrane	4	0	only in unique	0
1068	IPR005351	Uncharacterised protein family UPF0139	1	0	only in unique	0
1069	IPR005366	Uncharacterised protein family UPF0172	1	0	only in unique	0
1070	IPR005373	Uncharacterised protein family UPF0183	1	0	only in unique	0
1071	IPR005377	Vacuolar protein sorting-associated protein 26	2	0	only in unique	0
1072	IPR005378	Vacuolar protein sorting-associated protein 35	2	0	only in unique	0
1073	IPR005399	Potassium channel, voltage-dependent, beta subunit, KCNAB-related	1	0	only in unique	0
1074	IPR005455	Profilin, plant	1	0	only in unique	0
1075	IPR005467	Signal transduction histidine kinase, core	13	0	only in unique	0
1076	IPR005474	Transketolase, N-terminal	2	0	only in unique	0
1077	IPR005475	Transketolase-like, pyrimidine-binding domain	14	0	only in unique	0
1078	IPR005477	Deoxyxylulose-5-phosphate synthase	6	0	only in unique	0
1079	IPR005478	Transketolase, bacterial-like	3	0	only in unique	0
1080	IPR005479	Carbamoyl phosphate synthetase, large subunit, ATP-binding	4	0	only in unique	0
1081	IPR005480	Carbamoyl phosphate synthetase, large subunit, oligomerisation	1	0	only in unique	0
1082	IPR005482	Biotin carboxylase, C-terminal	4	0	only in unique	0
1083	IPR005483	Carbamoyl phosphate synthase, large subunit	1	0	only in unique	0
1084	IPR005485	Ribosomal protein L5, eukaryotic	4	0	only in unique	0
1085	IPR005491	ENT	5	0	only in unique	0
1086	IPR005493	Ribonuclease E inhibitor RraA/Dimethylmenaquinone methyltransferase	2	0	only in unique	0
1087	IPR005512	Rop nucleotide exchanger, PRONE	7	0	only in unique	0
1088	IPR005517	Translation elongation factor EFG/EF2, domain IV	4	0	only in unique	0
1089	IPR005522	Inositol polyphosphate kinase	1	0	only in unique	0
1090	IPR005539	ELK	8	0	only in unique	0
1091	IPR005549	Kinetochore protein Nuf2	2	0	only in unique	0
1092	IPR005552	Scramblase	1	0	only in unique	0
1093	IPR005559	CG-1	5	0	only in unique	0
1094	IPR005570	RNA polymerase, Rpb8	2	0	only in unique	0
1095	IPR005571	RNA polymerase, Rpb5, N-terminal	3	0	only in unique	0
1096	IPR005578	Hrf1	2	0	only in unique	0
1097	IPR005599	Alg9-like mannosyltransferase	3	0	only in unique	0
1098	IPR005607	BSD	8	0	only in unique	0
1099	IPR005610	Photosystem II protein Psb28, class 1	1	0	only in unique	0
1100	IPR005615	Glutathione synthase, eukaryotic	1	0	only in unique	0
1101	IPR005654	ATPase, AFG1-like	2	0	only in unique	0
1102	IPR005662	GTP-binding protein Era	2	0	only in unique	0
1103	IPR005670	Phosphate transport system permease protein 1	1	0	only in unique	0
1104	IPR005677	Fumarate hydratase, class II	2	0	only in unique	0
1105	IPR005679	Ribosomal protein S12, bacterial-type	1	0	only in unique	0
1106	IPR005680	Ribosomal protein S23, eukaryotic/archaeal	3	0	only in unique	0
1107	IPR005688	Chloroplast protein import component Toc34	2	0	only in unique	0
1108	IPR005690	Chloroplast protein import component Toc86/159	3	0	only in unique	0
1109	IPR005691	Chloroplast protein import component Tic20	1	0	only in unique	0
1110	IPR005703	Ribosomal protein S3, eukaryotic/archaeal	3	0	only in unique	0
1111	IPR005707	Ribosomal protein S2, eukaryotic/archaeal	1	0	only in unique	0
1112	IPR005708	Homogentisate 1,2-dioxygenase	1	0	only in unique	0
1113	IPR005710	Ribosomal protein S4/S9, eukaryotic/archaeal	3	0	only in unique	0
1114	IPR005713	Ribosomal protein S15, eukaryotic/archaeal	3	0	only in unique	0
1115	IPR005715	Glutamate 5-kinase, ProB-related	2	0	only in unique	0
1116	IPR005716	Ribosomal protein S7, eukaryotic/archaeal	2	0	only in unique	0
1117	IPR005719	Dihydroorotate dehydrogenase, class 2	1	0	only in unique	0
1118	IPR005720	Dihydroorotate dehydrogenase, class 1, core	1	0	only in unique	0
1119	IPR005721	Ribosomal protein L22/L17, eukaryotic/archaeal	4	0	only in unique	0
1120	IPR005722	ATPase, F1 complex, beta subunit	4	0	only in unique	0
1121	IPR005723	ATPase, V1 complex, subunit B	2	0	only in unique	0
1122	IPR005725	ATPase, V1 complex, subunit A	2	0	only in unique	0
1123	IPR005727	Ribosomal protein L22, bacterial-type	1	0	only in unique	0
1124	IPR005729	Ribosomal protein S10, eukaryotic/archaeal	1	0	only in unique	0
1125	IPR005731	Ribosomal protein S10 subgroup	1	0	only in unique	0
1126	IPR005733	DNA topoisomerase I, bacterial-type	1	0	only in unique	0
1127	IPR005735	Zinc finger, LSD1-type	5	0	only in unique	0
1128	IPR005745	Ribosomal protein L14, bacterial-type	1	0	only in unique	0
1129	IPR005746	Thioredoxin	4	0	only in unique	0
1130	IPR005749	Ribosomal protein L15, bacterial-type	2	0	only in unique	0
1131	IPR005750	UDP-N-acetylglucosamine 1-carboxyvinyltransferase	1	0	only in unique	0
1132	IPR005756	Ribosomal protein L26, eukaryotic/archaeal	1	0	only in unique	0
1133	IPR005758	UDP-N-acetylmuramate-alanine ligase	1	0	only in unique	0
1134	IPR005762	UDP-N-acetylmuramoylalanine-D-glutamate ligase	1	0	only in unique	0
1135	IPR005764	Adenine phosphoribosyl transferase	3	0	only in unique	0
1136	IPR005765	Uracil phosphoribosyl transferase	1	0	only in unique	0
1137	IPR005766	Delta l-pyrroline-5-carboxylate synthetase	2	0	only in unique	0
1138	IPR005782	ATPase, P-type, calcium-transporting	4	0	only in unique	0
1139	IPR005785	Branched-chain amino acid aminotransferase I	1	0	only in unique	0
1140	IPR005787	Threonine dehydratase I	1	0	only in unique	0
1141	IPR005788	Disulphide isomerase	6	0	only in unique	0
1142	IPR005792	Protein disulphide isomerase	4	0	only in unique	0
1143	IPR005793	Formyl transferase, C-terminal	1	0	only in unique	0
1144	IPR005794	Methionyl-tRNA formyltransferase	1	0	only in unique	0
1145	IPR005795	Major pollen allergen Lol pI	5	0	only in unique	0
1146	IPR005801	ADC synthase	5	0	only in unique	0
1147	IPR005802	Para-aminobenzoate synthase, component I	2	0	only in unique	0
1148	IPR005807	SecE subunit of protein translocation complex	1	0	only in unique	0
1149	IPR005810	Succinyl-CoA ligase, alpha subunit	3	0	only in unique	0
1150	IPR005819	Histone H5	5	0	only in unique	0
1151	IPR005823	Ribosomal protein L13, bacterial-type	2	0	only in unique	0
1152	IPR005824	KOW	7	0	only in unique	0
1153	IPR005825	Ribosomal protein L24/L26, conserved site	3	0	only in unique	0
1154	IPR005833	Haloacid dehydrogenase/epoxide hydrolase	10	0	only in unique	0
1155	IPR005836	ADP-glucose pyrophosphorylase, conserved site	6	0	only in unique	0
1156	IPR005839	Methylthiotransferase	2	0	only in unique	0
1157	IPR005841	Alpha-D-phosphohexomutase	4	0	only in unique	0
1158	IPR005848	Urease, alpha subunit	1	0	only in unique	0
1159	IPR005854	Amidophosphoribosyl transferase	1	0	only in unique	0
1160	IPR005855	Glucosamine-fructose-6-phosphate aminotransferase, isomerising	1	0	only in unique	0
1161	IPR005861	Histidinol-phosphate aminotransferase	1	0	only in unique	0
1162	IPR005863	UDP-N-acetylmuramoyl-tripeptide-D-alanyl-D-alanine ligase	1	0	only in unique	0
1163	IPR005867	Photosystem II reaction centre protein PsbA/D1	1	0	only in unique	0
1164	IPR005873	Density-regulated protein DRP1	2	0	only in unique	0
1165	IPR005874	Eukaryotic translation initiation factor SUI1	3	0	only in unique	0
1166	IPR005875	Phosphoribosylaminoimidazole carboxylase, ATPase subunit	1	0	only in unique	0
1167	IPR005878	Ribosomal protein L1, bacterial-type	2	0	only in unique	0
1168	IPR005880	Ribosomal protein L2, bacterial-type	1	0	only in unique	0
1169	IPR005881	Serine O-acetyltransferase	1	0	only in unique	0
1170	IPR005886	UDP-glucose 4-epimerase	4	0	only in unique	0
1171	IPR005900	6-phosphogluconolactonase, DevB-type	1	0	only in unique	0
1172	IPR005910	Histone acetyltransferase ELP3	1	0	only in unique	0
1173	IPR005935	Diphosphomevalonate decarboxylase	1	0	only in unique	0
1174	IPR005936	Peptidase M41, FtsH	6	0	only in unique	0
1175	IPR005937	26S proteasome subunit P45	9	0	only in unique	0
1176	IPR005938	ATPase, AAA-type, CDC48	3	0	only in unique	0
1177	IPR005940	Anthranilate phosphoribosyl transferase	2	0	only in unique	0
1178	IPR005944	Peptidase S33, proline iminopeptidase 1	1	0	only in unique	0
1179	IPR005946	Phosphoribosyl pyrophosphokinase	4	0	only in unique	0
1180	IPR005952	Phosphoglycerate mutase 1	1	0	only in unique	0
1181	IPR005955	Maleylacetoacetate isomerase	3	0	only in unique	0
1182	IPR005958	Tyrosine/nicotianamine aminotransferase	5	0	only in unique	0
1183	IPR005959	Fumarylacetoacetase	2	0	only in unique	0
1184	IPR005966	Pyridoxal phosphate-dependent deaminase	1	0	only in unique	0
1185	IPR005979	Light-dependent protochlorophyllide reductase	2	0	only in unique	0
1186	IPR005982	Thioredoxin reductase	1	0	only in unique	0
1187	IPR005989	Sucrose/H+ symporter, plant	1	0	only in unique	0
1188	IPR005996	Ribosomal protein L30, bacterial-type	1	0	only in unique	0
1189	IPR006001	Carbohydrate kinase, thermoresistant glucokinase	1	0	only in unique	0
1190	IPR006003	Carbohydrate kinase, FGGY-related	1	0	only in unique	0
1191	IPR006005	Glutamate synthase, NADH/NADPH, small subunit 1	1	0	only in unique	0
1192	IPR006009	N-acetylglucosaminyltransferase, MurG	1	0	only in unique	0
1193	IPR006011	Syntaxin, N-terminal	10	0	only in unique	0
1194	IPR006012	Syntaxin/epimorphin, conserved site	11	0	only in unique	0
1195	IPR006021	Staphylococcal nuclease (SNase-like)	3	0	only in unique	0
1196	IPR006027	NusB/RsmB/TIM44	2	0	only in unique	0
1197	IPR006032	Ribosomal protein S12/S23	4	0	only in unique	0
1198	IPR006035	Ureohydrolase	1	0	only in unique	0
1199	IPR006043	Xanthine/uracil/vitamin C permease	14	0	only in unique	0
1200	IPR006046	Glycoside hydrolase family 13	4	0	only in unique	0
1201	IPR006050	DNA photolyase, N-terminal	6	0	only in unique	0
1202	IPR006055	Exonuclease	11	0	only in unique	0
1203	IPR006056	YjgF-like protein	1	0	only in unique	0
1204	IPR006058	2Fe-2S ferredoxin, iron-sulphur binding site	9	0	only in unique	0
1205	IPR006066	Nitrite/sulphite reductase iron-sulphur/siroheam-binding site	2	0	only in unique	0
1206	IPR006069	ATPase, P-type cation exchange, alpha subunit	3	0	only in unique	0
1207	IPR006070	Sua5/YciO/YrdC, N-terminal	2	0	only in unique	0
1208	IPR006073	GTP1/OBG	20	0	only in unique	0
1209	IPR006074	GTP1/OBG, conserved site	4	0	only in unique	0
1210	IPR006082	Phosphoribulokinase	2	0	only in unique	0
1211	IPR006084	DNA repair protein (XPGC)/yeast Rad	6	0	only in unique	0
1212	IPR006085	XPG N-terminal	5	0	only in unique	0
1213	IPR006086	XPG/RAD2 endonuclease	6	0	only in unique	0
1214	IPR006089	Acyl-CoA dehydrogenase, conserved site	2	0	only in unique	0
1215	IPR006091	Acyl-CoA oxidase/dehydrogenase, central domain	6	0	only in unique	0
1216	IPR006095	Glutamate/phenylalanine/leucine/valine dehydrogenase	8	0	only in unique	0
1217	IPR006096	Glutamate/phenylalanine/leucine/valine dehydrogenase, C-terminal	5	0	only in unique	0
1218	IPR006101	Glycoside hydrolase, family 2	2	0	only in unique	0
1219	IPR006102	Glycoside hydrolase family 2, immunoglobulin-like beta-sandwich	2	0	only in unique	0
1220	IPR006110	RNA polymerase Rpb6	2	0	only in unique	0
1221	IPR006111	DNA-directed RNA polymerase, 14-18kDa subunit	2	0	only in unique	0
1222	IPR006121	Heavy metal transport/detoxification protein	54	0	only in unique	0
1223	IPR006122	Copper ion-binding	2	0	only in unique	0
1224	IPR006130	Aspartate/ornithine carbamoyltransferase	2	0	only in unique	0
1225	IPR006138	NADH:ubiquinone oxidoreductase, 20kDa subunit	1	0	only in unique	0
1226	IPR006140	D-isomer specific 2-hydroxyacid dehydrogenase, NAD-binding	11	0	only in unique	0
1227	IPR006141	Intein splice site	1	0	only in unique	0
1228	IPR006154	Toprim domain, subgroup	7	0	only in unique	0
1229	IPR006155	Machado-Joseph disease protein MJD	2	0	only in unique	0
1230	IPR006156	Dihydroneopterin aldolase subgroup	1	0	only in unique	0
1231	IPR006157	Dihydroneopterin aldolase	1	0	only in unique	0
1232	IPR006162	Phosphopantetheine attachment site	4	0	only in unique	0
1233	IPR006164	DNA helicase, ATP-dependent, Ku type	3	0	only in unique	0
1234	IPR006165	DNA helicase, ATP-dependent, Ku70 subunit	1	0	only in unique	0
1235	IPR006166	ERCC4 domain	3	0	only in unique	0
1236	IPR006168	NAD-dependent glycerol-3-phosphate dehydrogenase	4	0	only in unique	0
1237	IPR006169	GTP1/OBG subdomain	3	0	only in unique	0
1238	IPR006172	DNA-directed DNA polymerase, family B	3	0	only in unique	0
1239	IPR006175	Endoribonuclease L-PSP	1	0	only in unique	0
1240	IPR006180	3-hydroxyacyl-CoA dehydrogenase, conserved site	2	0	only in unique	0
1241	IPR006183	6-phosphogluconate dehydrogenase	3	0	only in unique	0
1242	IPR006189	CHASE	3	0	only in unique	0
1243	IPR006194	Glycyl-tRNA synthetase, class II, heterodimeric	1	0	only in unique	0
1244	IPR006196	S1, IF1 type	2	0	only in unique	0
1245	IPR006203	GHMP kinase, ATP-binding, conserved site	3	0	only in unique	0
1246	IPR006205	Mevalonate kinase	1	0	only in unique	0
1247	IPR006206	Mevalonate/galactokinase	6	0	only in unique	0
1248	IPR006210	EGF-like	16	0	only in unique	0
1249	IPR006214	Inhibitor of apoptosis-promoting Bax1 related	4	0	only in unique	0
1250	IPR006220	Anthranilate synthase component II/delta crystallin	4	0	only in unique	0
1251	IPR006221	Anthranilate synthase, glutamine amidotransferase domain	3	0	only in unique	0
1252	IPR006223	Glycine cleavage system T protein	1	0	only in unique	0
1253	IPR006224	Pseudouridine synthase, RluC/RluD, conserved site	4	0	only in unique	0
1254	IPR006225	Pseudouridine synthase, RluC/RluD	3	0	only in unique	0
1255	IPR006236	D-3-phosphoglycerate dehydrogenase	1	0	only in unique	0
1256	IPR006238	Cystathionine beta-lyase, eukaryotic	1	0	only in unique	0
1257	IPR006239	3(2),5 -bisphosphate nucleotidase HAL2	3	0	only in unique	0
1258	IPR006249	Aconitase/iron regulatory protein 2	3	0	only in unique	0
1259	IPR006251	Homoaconitase/3-isopropylmalate dehydratase, large subunit, subgroup	2	0	only in unique	0
1260	IPR006252	Malate synthase A	1	0	only in unique	0
1261	IPR006254	Isocitrate lyase	1	0	only in unique	0
1262	IPR006255	Dihydrolipoamide succinyltransferase	2	0	only in unique	0
1263	IPR006257	Dihydrolipoamide acetyltransferase, long form	3	0	only in unique	0
1264	IPR006258	Dihydrolipoamide dehydrogenase	4	0	only in unique	0
1265	IPR006259	Adenylate kinase, subfamily	5	0	only in unique	0
1266	IPR006264	3-phosphoshikimate 1-carboxyvinyltransferase, subgroup	2	0	only in unique	0
1267	IPR006266	UMP-CMP kinase	3	0	only in unique	0
1268	IPR006269	3-deoxy-8-phosphooctulonate synthase	1	0	only in unique	0
1269	IPR006274	Carbamoyl phosphate synthase, small subunit	1	0	only in unique	0
1270	IPR006275	Carbamoyl phosphate synthase, large subunit, glutamine-dependent	1	0	only in unique	0
1271	IPR006276	5-methyltetrahydropteroyltriglutamate--homocysteine S-methyltransferase	2	0	only in unique	0
1272	IPR006282	Thiamin pyrophosphokinase	1	0	only in unique	0
1273	IPR006285	E1-like protein-activating enzyme Gsa7p/Apg7p	1	0	only in unique	0
1274	IPR006286	Peptidase C56, PfpI	1	0	only in unique	0
1275	IPR006287	DJ-1	2	0	only in unique	0
1276	IPR006289	Transcription elongation factor, TFIIS	1	0	only in unique	0
1277	IPR006297	GTP-binding protein LepA	2	0	only in unique	0
1278	IPR006298	GTP-binding protein TypA	2	0	only in unique	0
1279	IPR006311	Twin-arginine translocation pathway, signal sequence	6	0	only in unique	0
1280	IPR006312	Twin-arginine translocation protein TatA/E	2	0	only in unique	0
1281	IPR006316	Tryptophan synthase, beta chain-like	1	0	only in unique	0
1282	IPR006317	Ubiquinol-cytochrome c reductase, iron-sulphur subunit	1	0	only in unique	0
1283	IPR006324	Glutathione-disulphide reductase	2	0	only in unique	0
1284	IPR006325	Signal recognition particle, SRP54 subunit	1	0	only in unique	0
1285	IPR006329	AMP deaminase	2	0	only in unique	0
1286	IPR006349	2-phosphoglycolate phosphatase, eukaryotic	1	0	only in unique	0
1287	IPR006353	HAD-superfamily hydrolase, subfamily IIA, CECR5	2	0	only in unique	0
1288	IPR006356	HAD-superfamily hydrolase, subfamily IIA, hypothetical 3	1	0	only in unique	0
1289	IPR006357	HAD-superfamily hydrolase, subfamily IIA	3	0	only in unique	0
1290	IPR006361	Uroporphyrinogen decarboxylase HemE	2	0	only in unique	0
1291	IPR006366	Uroporphyrin-III C-methyltransferase, C-terminal	1	0	only in unique	0
1292	IPR006368	GDP-mannose 4,6-dehydratase	1	0	only in unique	0
1293	IPR006369	Protohaem IX farnesyltransferase	1	0	only in unique	0
1294	IPR006370	4-hydroxybenzoate polyprenyl transferase	1	0	only in unique	0
1295	IPR006372	Bacteriochlorophyll/chlorophyll synthetase	1	0	only in unique	0
1296	IPR006378	Sucrose-phosphate phosphatase	1	0	only in unique	0
1297	IPR006379	HAD-superfamily hydrolase, subfamily IIB	13	0	only in unique	0
1298	IPR006383	HAD-superfamily hydrolase, subfamily IB, PSPase-like	5	0	only in unique	0
1299	IPR006384	Pyridoxal phosphate phosphatase-related	4	0	only in unique	0
1300	IPR006390	Dihydropteroate synthase	1	0	only in unique	0
1301	IPR006402	HAD-superfamily hydrolase, subfamily IA, variant 3	17	0	only in unique	0
1302	IPR006403	ATPase, P type, cation/copper-transporter	4	0	only in unique	0
1303	IPR006404	ATPase, P-type, heavy metal-(Cd/Co/Hg/Pb/Zn)-translocating	2	0	only in unique	0
1304	IPR006405	Nicotinate phosphoribosyltransferase putative	1	0	only in unique	0
1305	IPR006408	ATPase, P-type, calcium-transporting, PMCA-type	14	0	only in unique	0
1306	IPR006415	ATPase, P-type, magnesium-translocating	2	0	only in unique	0
1307	IPR006416	ATPase, P-type, heavy metal translocating	6	0	only in unique	0
1308	IPR006424	Glyceraldehyde-3-phosphate dehydrogenase, type I	5	0	only in unique	0
1309	IPR006426	Asparagine synthase, glutamine-hydrolyzing	1	0	only in unique	0
1310	IPR006434	HAD-superfamily hydrolase, subfamily IE	1	0	only in unique	0
1311	IPR006439	HAD-superfamily hydrolase, subfamily IA, variant 1	8	0	only in unique	0
1312	IPR006449	Farnesyl-diphosphate farnesyltransferase	1	0	only in unique	0
1313	IPR006456	ZF-HD homeobox protein, Cys/His-rich dimerisation domain	10	0	only in unique	0
1314	IPR006460	Protein of unknown function DUF617, plant	6	0	only in unique	0
1315	IPR006461	Protein of unknown function Cys-rich	20	0	only in unique	0
1316	IPR006463	tRNA-i(6)A37 modification enzyme MiaB	1	0	only in unique	0
1317	IPR006466	MiaB-like tRNA modifying enzyme, archaeal-type	1	0	only in unique	0
1318	IPR006501	Pectinesterase inhibitor	16	0	only in unique	0
1319	IPR006502	Protein of unknown function DUF506, plant	10	0	only in unique	0
1320	IPR006509	Splicing factor, CC1-like	2	0	only in unique	0
1321	IPR006510	Zinc finger, Lateral Root Primordium type 1	5	0	only in unique	0
1322	IPR006511	Lateral Root Primordium type 1, C-terminal	5	0	only in unique	0
1323	IPR006514	Conserved hypothetical protein CHP01627	2	0	only in unique	0
1324	IPR006515	Polyadenylate binding protein, human types 1, 2, 3, 4	6	0	only in unique	0
1325	IPR006519	Ribosomal protein L11, bacterial-type	2	0	only in unique	0
1326	IPR006529	U2 snRNP auxilliary factor, large subunit, splicing factor	2	0	only in unique	0
1327	IPR006536	HnRNP-L/PTB/hephaestus splicing factor	1	0	only in unique	0
1328	IPR006544	ATPase, P-type, unknown pump specificity (type V)	1	0	only in unique	0
1329	IPR006545	EYA	1	0	only in unique	0
1330	IPR006549	HAD-superfamily hydrolase, subfamily IIIA	2	0	only in unique	0
1331	IPR006551	DNA 3-phosphatase	1	0	only in unique	0
1332	IPR006554	Helicase-like, DEXD box c2 type	4	0	only in unique	0
1333	IPR006555	Helicase, ATP-dependent, c2 type	4	0	only in unique	0
1334	IPR006560	AWS	5	0	only in unique	0
1335	IPR006563	POX	12	0	only in unique	0
1336	IPR006565	Bromodomain transcription factor	2	0	only in unique	0
1337	IPR006567	PUG domain	5	0	only in unique	0
1338	IPR006568	PSP, proline-rich	3	0	only in unique	0
1339	IPR006569	RNA polymerase II, large subunit, CTD	11	0	only in unique	0
1340	IPR006571	TLDc	3	0	only in unique	0
1341	IPR006575	RWD	4	0	only in unique	0
1342	IPR006577	UAS	3	0	only in unique	0
1343	IPR006578	MADF domain	2	0	only in unique	0
1344	IPR006589	Glycosyl hydrolase, family 13, subfamily, catalytic domain	10	0	only in unique	0
1345	IPR006590	RNA polymerase II, Rpb4, core	2	0	only in unique	0
1346	IPR006592	RNA polymerase, N-terminal	7	0	only in unique	0
1347	IPR006594	LisH dimerisation motif	23	0	only in unique	0
1348	IPR006595	CTLH, C-terminal LisH motif	16	0	only in unique	0
1349	IPR006597	Sel1-like	6	0	only in unique	0
1350	IPR006599	CARP motif	2	0	only in unique	0
1351	IPR006603	Cystinosin/ERS1p repeat	5	0	only in unique	0
1352	IPR006607	Protein of unknown function DM15	2	0	only in unique	0
1353	IPR006615	Peptidase C19, ubiquitin-specific peptidase, DUSP domain	3	0	only in unique	0
1354	IPR006620	Prolyl 4-hydroxylase, alpha subunit	13	0	only in unique	0
1355	IPR006622	Iron sulphur-containing domain, CDGSH-type, subfamily	1	0	only in unique	0
1356	IPR006628	PUR-alpha/beta/gamma, DNA/RNA-binding	1	0	only in unique	0
1357	IPR006629	LPS-induced tumor necrosis factor alpha factor	1	0	only in unique	0
1358	IPR006630	RNA-binding protein Lupus La	9	0	only in unique	0
1359	IPR006634	TRAM/LAG1/CLN8 homology domain	9	0	only in unique	0
1360	IPR006636	Heat shock chaperonin-binding	7	0	only in unique	0
1361	IPR006638	Elongator protein 3/MiaB/NifB	8	0	only in unique	0
1362	IPR006639	Peptidase A22, presenilin signal peptide	6	0	only in unique	0
1363	IPR006641	Resolvase, RNase H-like fold	4	0	only in unique	0
1364	IPR006642	Zinc finger, Rad18-type putative	1	0	only in unique	0
1365	IPR006645	Transcription antitermination protein, NusG, N-terminal	2	0	only in unique	0
1366	IPR006650	Adenosine/AMP deaminase active site	2	0	only in unique	0
1367	IPR006653	Tryptophan synthase, beta chain, conserved site	3	0	only in unique	0
1368	IPR006654	Tryptophan synthase, beta chain	2	0	only in unique	0
1369	IPR006662	Thioredoxin-like subdomain	21	0	only in unique	0
1370	IPR006677	tRNA intron endonuclease, catalytic domain-like	1	0	only in unique	0
1371	IPR006678	tRNA intron endonuclease, N-terminal	1	0	only in unique	0
1372	IPR006687	Small GTPase SAR1-type	17	0	only in unique	0
1373	IPR006688	ADP-ribosylation factor	26	0	only in unique	0
1374	IPR006700	Ribosomal RNA small subunit methyltransferase E	1	0	only in unique	0
1375	IPR006708	Pex19 protein	1	0	only in unique	0
1376	IPR006709	Small-subunit processome, Utp14	1	0	only in unique	0
1377	IPR006710	Glycoside hydrolase, family 43	1	0	only in unique	0
1378	IPR006722	Sedlin	2	0	only in unique	0
1379	IPR006735	Protein of unknown function DUF602	1	0	only in unique	0
1380	IPR006746	26S proteasome non-ATPase regulatory subunit Rpn12	1	0	only in unique	0
1381	IPR006769	Protein of unknown function DUF607	3	0	only in unique	0
1382	IPR006773	26S proteasome complex ubiquitin receptor, subunit Rpn13	1	0	only in unique	0
1383	IPR006797	PRELI/MSF1	1	0	only in unique	0
1384	IPR006809	TAFII28-like protein	1	0	only in unique	0
1385	IPR006811	RNA polymerase II subunit A	1	0	only in unique	0
1386	IPR006813	Glycosyl transferase, family 17	3	0	only in unique	0
1387	IPR006818	Histone chaperone, ASF1-like	1	0	only in unique	0
1388	IPR006822	Coatomer, epsilon subunit	1	0	only in unique	0
1389	IPR006823	Neutral/alkaline nonlysosomal ceramidase	3	0	only in unique	0
1390	IPR006840	ChaC-like protein	2	0	only in unique	0
1391	IPR006846	Ribosomal protein S30	1	0	only in unique	0
1392	IPR006849	IKI3	1	0	only in unique	0
1393	IPR006863	Erv1/Alr	2	0	only in unique	0
1394	IPR006885	ETC complex I subunit conserved region	3	0	only in unique	0
1395	IPR006895	Zinc finger, Sec23/Sec24-type	6	0	only in unique	0
1396	IPR006900	Sec23/Sec24, helical domain	7	0	only in unique	0
1397	IPR006904	Protein of unknown function DUF716	3	0	only in unique	0
1398	IPR006917	SOUL haem-binding protein	5	0	only in unique	0
1399	IPR006918	Glycosyl-phosphatidyl inositol-anchored, plant	10	0	only in unique	0
1400	IPR006924	Ribosomal protein PSRP-3/Ycf65	2	0	only in unique	0
1401	IPR006939	SNF5/SMARCB1/INI1	1	0	only in unique	0
1402	IPR006947	EGF-like, alliinase	5	0	only in unique	0
1403	IPR006958	Mak16 protein	2	0	only in unique	0
1404	IPR006968	Protein of unknown function DUF647	10	0	only in unique	0
1405	IPR006973	Cwf15/Cwc15 cell cycle control protein	1	0	only in unique	0
1406	IPR006994	Basic helix-loop-helix, Nulp1-type	1	0	only in unique	0
1407	IPR007006	Glycosyltransferase, ALG10	1	0	only in unique	0
1408	IPR007010	Poly(A) polymerase, RNA-binding domain	5	0	only in unique	0
1409	IPR007015	DNA polymerase V	1	0	only in unique	0
1410	IPR007018	Mediator complex, subunit Med6	1	0	only in unique	0
1411	IPR007022	Survival motor neuron interacting protein 1	2	0	only in unique	0
1412	IPR007023	Ribosomal biogenesis regulatory protein	2	0	only in unique	0
1413	IPR007033	Protein of unknown function DUF662	3	0	only in unique	0
1414	IPR007051	Cysteine/histidine-rich domain	1	0	only in unique	0
1415	IPR007052	CS-like domain	9	0	only in unique	0
1416	IPR007055	Transport-associated	1	0	only in unique	0
1417	IPR007070	GPI ethanolamine phosphate transferase 1	1	0	only in unique	0
1418	IPR007080	RNA polymerase Rpb1, domain 1	6	0	only in unique	0
1419	IPR007085	DNA/pantothenate metabolism flavoprotein, C-terminal	1	0	only in unique	0
1420	IPR007109	Brix domain	5	0	only in unique	0
1421	IPR007110	Immunoglobulin-like	1	0	only in unique	0
1422	IPR007121	RNA polymerase, beta subunit, conserved site	3	0	only in unique	0
[truncated: 1,343 more rows]
