# Supplementary material for: Analysis of high-identity segmental duplications in the grapevine genome
Source: BMC Genomics. 2011 Aug 26;12:436. doi: 10.1186/1471-2164-12-436 (PMC3179966; doi:10.1186/1471-2164-12-436)
Supplement: Additional file 15 — Top 100 duplicated genes. The table lists the 100 genes embedded in regions with the highest read depth values. It reports their chromosome location, the mean WSSD coverage of the region and their InterPro domain content. Further, the table indicates whether the genes detect homologous genes in chloroplast and/or mitochondria genomes. [file 1471-2164-12-436-S15.XLS]

## Sheet: Additional file 15
Top 100 duplicated genes.
Top 100	gene	chr	region mean coverage	chloro/mito genome	InterPro domain	description of InterPro domain	num of InterPro domain
1	GSVIVG01004971001	chrUn	8060	chloro and mito	IPR018393	NADH-plastoquinone oxidoreductase, chain 5 subgroup	2
2	GSVIVG01004972001	chrUn	8060	chloro and mito	–
3	GSVIVG01004975001	chrUn	8060	chloro and mito	IPR017562	Cytochrome c-type biogenesis protein CcsA	1
4	GSVIVG01004976001	chrUn	8060	chloro and mito	–
5	GSVIVG01029582001	chr9	6702	chloro and mito	–
6	GSVIVG01030618001	chr12	3953	chloro	–
7	GSVIVG01030619001	chr13	3953	chloro and mito	IPR003359	Photosystem I assembly protein Ycf4	1
8	GSVIVG01030620001	chr14	3953	chloro and mito	–
9	GSVIVG01023244001	chr12	3449	chloro	IPR012677	Nucleotide-binding, alpha-beta plait	1
					IPR012678	Ribosomal protein L23/L15e, core	1
10	GSVIVG01023245001	chr12	3449		–
11	GSVIVG01029923001	chr8	3239	chloro	IPR009051	Alpha-helical ferredoxin	1
					IPR017896	4Fe-4S ferredoxin, iron-sulpur binding domain	1
					IPR017900	4Fe-4S ferredoxin, iron-sulphur binding, conserved site	1
12	GSVIVG01029925001	chr8	3239	chloro	–
13	GSVIVG01012612001	chr10	2937		–
14	GSVIVG01012613001	chr10	2937	chloro and mito	IPR018086	NADH:ubiquinone oxidoreductase, subunit 1, conserved site	1
15	GSVIVG01012614001	chr10	2937		–
16	GSVIVG01012615001	chr10	2937		IPR001214	SET domain	2
					IPR011990	Tetratricopeptide-like helical	1
17	GSVIVG01030580001	chr12	2913		IPR001128	Cytochrome P450	3
18	GSVIVG01030581001	chr12	2913		IPR001128	Cytochrome P450	2
19	GSVIVG01021974001	chr14	2836		–
20	GSVIVG01021975001	chr14	2836	chloro	IPR001912	Ribosomal protein S4	1
21	GSVIVG01037359001	chr6	2544		IPR008972	Cupredoxin	2
22	GSVIVG01035292001	chr4	2530		IPR003111	Peptidase S16, lon N-terminal	1
23	GSVIVG01025812001	chr8	2526	chloro	–
24	GSVIVG01008016001	chr17	2511		IPR002885	Pentatricopeptide repeat	37
25	GSVIVG01008017001	chr17	2511		–
26	GSVIVG01008018001	chr17	2511		–
27	GSVIVG01015489001	chr11	2501		IPR000719	Protein kinase, catalytic domain	1
					IPR002290	Serine/threonine-protein kinase domain	1
					IPR008271	Serine/threonine-protein kinase, active site	1
					IPR011009	Protein kinase-like domain	1
					IPR017441	Protein kinase, ATP binding site	1
					IPR020635	Tyrosine-protein kinase, catalytic domain	1
28	GSVIVG01036964001	chr3	2448		–
29	GSVIVG01028496001	chr7	2435		–
30	GSVIVG01026530001	chr4	2376		IPR012335	Thioredoxin fold	1
					IPR012336	Thioredoxin-like fold	1
31	GSVIVG01029083001	chr5	2334		–
32	GSVIVG01029084001	chr5	2334		–
33	GSVIVG01038449001	chr9	2307		–
34	GSVIVG01007281001	chrUn	2212		IPR000644	Cystathionine beta-synthase, core	2
35	GSVIVG01007283001	chrUn	2212		–
36	GSVIVG01015789001	chr3	2176		–
37	GSVIVG01015790001	chr3	2176		IPR016166	FAD-binding, type 2	2
38	GSVIVG01037758001	chr19	2144		IPR011051	Cupin, RmlC-type	1
					IPR012093	Pirin	1
39	GSVIVG01035760001	chr4	2135		IPR007112	Expansin 45, endoglucanase-like	1
					IPR009009	Barwin-related endoglucanase	1
40	GSVIVG01035761001	chr4	2135		IPR002885	Pentatricopeptide repeat	6
41	GSVIVG01029874001	chr8	2119	chloro and mito	–
42	GSVIVG01029875001	chr8	2119	chloro and mito	–
43	GSVIVG01029877001	chr8	2119		–
44	GSVIVG01029119001	chr11	2096	chloro and mito	–
45	GSVIVG01011576001	chr1	2073		IPR001395	Aldo/keto reductase	3
					IPR018170	Aldo/keto reductase, conserved site	2
					IPR020471	Aldo/keto reductase subgroup	4
46	GSVIVG01011984001	chr1	2032		–
47	GSVIVG01011985001	chr1	2032		–
48	GSVIVG01038333001	chr7	2022		–
49	GSVIVG01031058001	chr14	2014		–
50	GSVIVG01033387001	chr8	1999		IPR002198	Short-chain dehydrogenase/reductase SDR	4
					IPR002347	Glucose/ribitol dehydrogenase	6
					IPR016040	NAD(P)-binding domain	1
51	GSVIVG01033388001	chr8	1999		IPR002198	Short-chain dehydrogenase/reductase SDR	1
					IPR016040	NAD(P)-binding domain	1
52	GSVIVG01026237001	chr10	1986		IPR001128	Cytochrome P450	7
					IPR002401	Cytochrome P450, E-class, group I	6
					IPR017972	Cytochrome P450, conserved site	1
53	GSVIVG01021962001	chr14	1965		–
54	GSVIVG01023272001	chr12	1962		–
55	GSVIVG01034259001	chr9	1955		IPR006447	Myb-like DNA-binding domain, SHAQKYF class	1
					IPR009057	Homeodomain-like	1
					IPR012287	Homeodomain-related	1
					IPR017930	HTH transcriptional regulator, Myb-type, DNA-binding	1
56	GSVIVG01018567001	chr16	1927		IPR001214	SET domain	1
					IPR003616	Post-SET domain	1
57	GSVIVG01034200001	chr8	1923		IPR018943	Oligosaccaryltransferase	1
58	GSVIVG01016708001	chr9	1904		–
59	GSVIVG01016709001	chr9	1904		IPR001388	Synaptobrevin	1
					IPR010908	Longin	2
					IPR011012	Longin-like	1
60	GSVIVG01004892001	chrUn	1896		–
61	GSVIVG01008651001	chr17	1896		–
62	GSVIVG01008653001	chr17	1896		IPR003105	SRA-YDG	1
63	GSVIVG01026661001	chr15	1887		–
64	GSVIVG01028647001	chr7	1883		–
65	GSVIVG01013855001	chr16	1880		–
66	GSVIVG01013856001	chr16	1880	chloro and mito	IPR000685	Ribulose bisphosphate carboxylase, large subunit, C-terminal	2
67	GSVIVG01014436001	chr19	1874		–
68	GSVIVG01037566001	chr6	1870		–
69	GSVIVG01027514001	chr15	1862		IPR001810	F-box domain, cyclin-like	1
					IPR022364	F-box domain, Skp2-like	1
70	GSVIVG01037015001	chr3	1853		IPR001283	Allergen V5/Tpx-1 related	6
					IPR014044	SCP-like extracellular	2
					IPR018244	Allergen V5/Tpx-1 related, conserved site	3
71	GSVIVG01010694001	chr13	1848	chloro	–
72	GSVIVG01010695001	chr13	1848		IPR016040	NAD(P)-binding domain	1
73	GSVIVG01010696001	chr13	1848		IPR016040	NAD(P)-binding domain	1
74	GSVIVG01010697001	chr13	1848		–
75	GSVIVG01015529001	chr11	1846		IPR006342	Methyltransferase FkbM	1
76	GSVIVG01026411001	chr4	1830		–
77	GSVIVG01026287001	chr4	1797		–
78	GSVIVG01024903001	chr6	1775		–
79	GSVIVG01009274001	chr18	1767		IPR001356	Homeobox	2
					IPR003106	Leucine zipper, homeobox-associated	1
					IPR009057	Homeodomain-like	1
					IPR012287	Homeodomain-related	1
					IPR017970	Homeobox, conserved site	1
80	GSVIVG01025796001	chr8	1765		IPR001128	Cytochrome P450	3
					IPR017972	Cytochrome P450, conserved site	1
81	GSVIVG01025797001	chr8	1765		–
82	GSVIVG01020459001	chr19	1762		IPR001128	Cytochrome P450	3
					IPR002397	Cytochrome P450, B-class	3
83	GSVIVG01017371001	chr9	1757		–
84	GSVIVG01010028001	chr18	1738		IPR005803	Stearoyl-ACP desaturase, conserved site	1
					IPR009078	Ferritin/ribonucleotide reductase-like	1
					IPR012348	Ribonucleotide reductase-related	1
85	GSVIVG01027399001	chr15	1732		–
86	GSVIVG01035299001	chr4	1716		–
87	GSVIVG01035300001	chr4	1716		IPR009000	Translation elongation/initiation factor/Ribosomal, beta-barrel	1
88	GSVIVG01035302001	chr4	1716		–
89	GSVIVG01014443001	chr19	1701		IPR001372	Dynein light chain, type 1/2	3
90	GSVIVG01027140001	chr15	1695		–
91	GSVIVG01027142001	chr15	1695		–
92	GSVIVG01023309001	chr12	1687		–
93	GSVIVG01023310001	chr12	1687		–
94	GSVIVG01035768001	chr4	1684		IPR002119	Histone H2A	8
					IPR009072	Histone-fold	2
95	GSVIVG01035401001	chr4	1682		–
96	GSVIVG01022616001	chr2	1677		–
97	GSVIVG01016016001	chr9	1674	chloro and mito	–
98	GSVIVG01016018001	chr9	1674	chloro	IPR013026	Tetratricopeptide repeat-containing	1
					IPR019734	Tetratricopeptide repeat	2
99	GSVIVG01014124001	chr19	1662		IPR003591	Leucine-rich repeat, typical subtype	2
100	GSVIVG01026255001	chr10	1650		–
Top 100 duplicated genes with information about their chromosome mapping, mean WSSD coverage of the duplicated interval, presence in the organelle genomes, and InterPro domain content.
